# Supplementary material for: ICEKp2: description of an integrative and conjugative element in Klebsiella pneumoniae, co-occurring and interacting with ICEKp1
Source: Sci Rep. 2019 Sep 25;9:13892. doi: 10.1038/s41598-019-50456-x (PMC6761156; doi:10.1038/s41598-019-50456-x)
Supplement: Supplementary file 2 — Table S2 [file 41598_2019_50456_MOESM2_ESM.xlsx]

## Sheet: dataset
Genome_name	Acession_No	Dataset	ST	K type	contigs	Largest contig	Total length	GC (%)	N50	gapP	infB	mdh	pgi	phoE	rpoB	tonB
ERR2575600	ERR2575600	Ellington et al.	ST874	KL45	152	853760	5573472	57.13	214983	gapA(4)	infB(1)	mdh(1)	pgi(1)	phoE(7)	rpoB(1)	tonB(22)
ERR2575612	ERR2575612	Ellington et al.	ST874	KL45	182	853964	5597886	57.11	204032	gapA(4)	infB(1)	mdh(1)	pgi(1)	phoE(7)	rpoB(1)	tonB(22)
ERR2575641	ERR2575641	Ellington et al.	ST101	KL17	145	387189	5618377	56.82	186687	gapA(2)	infB(6)	mdh(1)	pgi(5)	phoE(4)	rpoB(1)	tonB(6)
ERR257598	ERR257598	Ellington et al.	ST new	KL22/KL37	80	884313	5221778	57.47	304686	gapA(3)	infB(5)	mdh(2)	pgi(1)	phoE(16)	rpoB(1)	tonB(~12)
ERR257599	ERR257599	Ellington et al.	ST874	KL45	137	822604	5579543	57.14	204032	gapA(4)	infB(1)	mdh(1)	pgi(1)	phoE(7)	rpoB(1)	tonB(22)
ERR257601	ERR257601	Ellington et al.	ST101	KL17	142	566380	5608716	56.81	233061	gapA(2)	infB(6)	mdh(1)	pgi(5)	phoE(4)	rpoB(1)	tonB(6)
ERR257602	ERR257602	Ellington et al.	ST101	KL17	129	539835	5595570	56.83	233183	gapA(2)	infB(6)	mdh(1)	pgi(5)	phoE(4)	rpoB(1)	tonB(6)
ERR257603	ERR257603	Ellington et al.	ST101	KL17	128	534138	5556378	56.88	252536	gapA(2)	infB(6)	mdh(1)	pgi(5)	phoE(4)	rpoB(1)	tonB(6)
ERR257604	ERR257604	Ellington et al.	ST309	KL15	91	597100	5323213	57.3	198920	gapA(2)	infB(9)	mdh(2)	pgi(1)	phoE(13)	rpoB(1)	tonB(10)
ERR257605	ERR257605	Ellington et al.	ST15	KL112	41	429658	5155534	57.27	141123	gapA(1)	infB(1)	mdh(1)	pgi(1)	phoE(1)	rpoB(1)	tonB(1)
ERR257606	ERR257606	Ellington et al.	ST15	KL112	31	463300	5155872	57.47	222795	gapA(1)	infB(1)	mdh(1)	pgi(1)	phoE(1)	rpoB(1)	tonB(1)
ERR257607	ERR257607	Ellington et al.	ST new	KL45	25	822604	5156082	57.47	375522	gapA(4)	infB(1)	mdh(1)	pgi(1)	phoE(7)	rpoB(-)	tonB(22)
ERR257608	ERR257608	Ellington et al.	ST874	KL45	31	853754	5155875	57.43	215107	gapA(4)	infB(1)	mdh(1)	pgi(1)	phoE(7)	rpoB(1)	tonB(22)
ERR257609	ERR257609	Ellington et al.	ST101	KL17	35	387189	5155734	57.15	252537	gapA(2)	infB(6)	mdh(1)	pgi(5)	phoE(4)	rpoB(1)	tonB(6)
ERR257610	ERR257610	Ellington et al.	ST101	KL17	33	566490	5155804	57.19	233061	gapA(2)	infB(6)	mdh(1)	pgi(5)	phoE(4)	rpoB(1)	tonB(6)
ERR257611	ERR257611	Ellington et al.	ST485	KL8	32	516256	5155837	57.51	206871	gapA(2)	infB(1)	mdh(1)	pgi(1)	phoE(7)	rpoB(1)	tonB(12)
ERR257614	ERR257614	Ellington et al.	ST874	KL45	133	853862	5533116	57.08	204032	gapA(4)	infB(1)	mdh(1)	pgi(1)	phoE(7)	rpoB(1)	tonB(22)
ERR257617	ERR257617	Ellington et al.	ST16	KL51	80	728456	5450669	57.32	223365	gapA(2)	infB(1)	mdh(2)	pgi(1)	phoE(4)	rpoB(4)	tonB(4)
ERR257618	ERR257618	Ellington et al.	ST874	KL45	134	853669	5510455	57.1	204032	gapA(4)	infB(1)	mdh(1)	pgi(1)	phoE(7)	rpoB(1)	tonB(22)
ERR257620	ERR257620	Ellington et al.	ST307	KL102	137	866965	5527892	57.22	194562	gapA(4)	infB(1)	mdh(2)	pgi(52)	phoE(1)	rpoB(1)	tonB(7)
ERR257621	ERR257621	Ellington et al.	ST70	KL136	137	612930	5558891	57.14	252593	gapA(2)	infB(6)	mdh(17)	pgi(1)	phoE(20)	rpoB(10)	tonB(25)
ERR257622	ERR257622	Ellington et al.	ST16	KL51	66	864404	5360633	57.45	377319	gapA(2)	infB(1)	mdh(2)	pgi(1)	phoE(4)	rpoB(4)	tonB(4)
ERR257623	ERR257623	Ellington et al.	ST new	KL45	298	580437	5485024	56.87	215319	gapA(4)	infB(1)	mdh(1)	pgi(1)	phoE(~7)	rpoB(1)	tonB(22)
ERR257624	ERR257624	Ellington et al.	ST874	KL45	121	822400	5566369	57.17	204031	gapA(4)	infB(1)	mdh(1)	pgi(1)	phoE(7)	rpoB(1)	tonB(22)
ERR257625	ERR257625	Ellington et al.	ST874	KL45	174	398899	5451450	57.2	204032	gapA(4)	infB(1)	mdh(1)	pgi(1)	phoE(7)	rpoB(1)	tonB(22)
ERR257626	ERR257626	Ellington et al.	ST158	KL62	87	427994	5577716	57.17	296399	gapA(1)	infB(4)	mdh(35)	pgi(1)	phoE(10)	rpoB(25)	tonB(14)
ERR257627	ERR257627	Ellington et al.	ST171	KL122	92	780365	5380149	57.37	222423	gapA(4)	infB(1)	mdh(5)	pgi(1)	phoE(7)	rpoB(5)	tonB(23)
ERR257628	ERR257628	Ellington et al.	ST new	KL10	113	819194	5455815	57.08	166632	gapA(4)	infB(1)	mdh(13)	pgi(2)	phoE(10)	rpoB(44)	tonB(23)
ERR257629	ERR257629	Ellington et al.	ST15	KL112	160	429681	5666764	56.84	141387	gapA(1)	infB(1)	mdh(1)	pgi(1)	phoE(1)	rpoB(1)	tonB(1)
ERR257630	ERR257630	Ellington et al.	ST17	KL23	61	719930	5320841	57.4	369472	gapA(2)	infB(1)	mdh(1)	pgi(1)	phoE(4)	rpoB(4)	tonB(4)
ERR257632	ERR257632	Ellington et al.	ST101	KL17	137	539836	5606405	56.81	251410	gapA(2)	infB(6)	mdh(1)	pgi(5)	phoE(4)	rpoB(1)	tonB(6)
ERR257633	ERR257633	Ellington et al.	ST101	KL17	144	566385	5608989	56.83	233061	gapA(2)	infB(6)	mdh(1)	pgi(5)	phoE(4)	rpoB(1)	tonB(6)
ERR257634	ERR257634	Ellington et al.	ST551	KL10	96	926546	5238235	57.45	179087	gapA(3)	infB(1)	mdh(1)	pgi(1)	phoE(9)	rpoB(4)	tonB(135)
ERR257636	ERR257636	Ellington et al.	ST13	KL3	110	447112	5480648	57.05	179812	gapA(2)	infB(3)	mdh(1)	pgi(1)	phoE(10)	rpoB(1)	tonB(19)
ERR257638	ERR257638	Ellington et al.	ST35	KL2	160	655121	5688205	57.08	212564	gapA(2)	infB(1)	mdh(2)	pgi(1)	phoE(10)	rpoB(1)	tonB(19)
ERR257639	ERR257639	Ellington et al.	ST874	KL45	148	822394	5592114	57.13	343751	gapA(4)	infB(1)	mdh(1)	pgi(1)	phoE(7)	rpoB(1)	tonB(22)
ERR257640	ERR257640	Ellington et al.	ST29	KL54	82	840323	5649635	57.03	376770	gapA(2)	infB(3)	mdh(2)	pgi(2)	phoE(6)	rpoB(4)	tonB(4)
ERR257642	ERR257642	Ellington et al.	ST15	KL112	116	467252	5530847	57.07	222881	gapA(1)	infB(1)	mdh(1)	pgi(1)	phoE(1)	rpoB(1)	tonB(1)
ERR257644	ERR257644	Ellington et al.	ST2504	KL58	94	456190	5352137	57.47	201531	gapA(2)	infB(20)	mdh(1)	pgi(1)	phoE(4)	rpoB(4)	tonB(4)
ERR257647	ERR257647	Ellington et al.	ST874	KL45	123	822523	5508401	57.14	215319	gapA(4)	infB(1)	mdh(1)	pgi(1)	phoE(7)	rpoB(1)	tonB(22)
ERR257648	ERR257648	Ellington et al.	ST15	KL24	116	349651	5635250	57.04	145648	gapA(1)	infB(1)	mdh(1)	pgi(1)	phoE(1)	rpoB(1)	tonB(1)
ERR257649	ERR257649	Ellington et al.	ST101	KL17	138	435566	5603354	56.83	186779	gapA(2)	infB(6)	mdh(1)	pgi(5)	phoE(4)	rpoB(1)	tonB(6)
ERR257651	ERR257651	Ellington et al.	ST15	KL112	202	472690	5585735	56.98	193772	gapA(1)	infB(1)	mdh(1)	pgi(1)	phoE(1)	rpoB(1)	tonB(1)
ERR257652	ERR257652	Ellington et al.	ST1307	KL127	133	699185	5411539	57.03	199326	gapA(2)	infB(1)	mdh(2)	pgi(1)	phoE(12)	rpoB(1)	tonB(38)
ERR257653	ERR257653	Ellington et al.	ST15	KL112	142	429658	5667201	56.85	165937	gapA(1)	infB(1)	mdh(1)	pgi(1)	phoE(1)	rpoB(1)	tonB(1)
ERR257654	ERR257654	Ellington et al.	ST874	KL45	154	853964	5552851	57.02	204032	gapA(4)	infB(1)	mdh(1)	pgi(1)	phoE(7)	rpoB(1)	tonB(22)
ERR257655	ERR257655	Ellington et al.	ST874	KL45	111	853970	5560602	57.16	215043	gapA(4)	infB(1)	mdh(1)	pgi(1)	phoE(7)	rpoB(1)	tonB(22)
ERR257656	ERR257656	Ellington et al.	ST35	KL22/KL37	62	1105218	5411770	57.26	204122	gapA(2)	infB(1)	mdh(2)	pgi(1)	phoE(10)	rpoB(1)	tonB(19)
ERR257657	ERR257657	Ellington et al.	ST101	KL17	197	435566	5597829	56.76	186629	gapA(2)	infB(6)	mdh(1)	pgi(5)	phoE(4)	rpoB(1)	tonB(6)
ERR257658	ERR257658	Ellington et al.	ST new	KL6	68	873086	5326138	57.28	242405	gapA(2)	infB(3)	mdh(1)	pgi(1)	phoE(1)	rpoB(4)	tonB(43)
ERR257661	ERR257661	Ellington et al.	ST101	KL17	174	435566	5624685	56.79	167479	gapA(2)	infB(6)	mdh(1)	pgi(5)	phoE(4)	rpoB(1)	tonB(6)
ERR257663	ERR257663	Ellington et al.	ST874	KL45	127	853965	5524366	57.09	204032	gapA(4)	infB(1)	mdh(1)	pgi(1)	phoE(7)	rpoB(1)	tonB(22)
ERR257664	ERR257664	Ellington et al.	ST101	KL17	147	435158	5618386	56.82	186713	gapA(2)	infB(6)	mdh(1)	pgi(5)	phoE(4)	rpoB(1)	tonB(6)
ERR257665	ERR257665	Ellington et al.	ST23	KL1	128	369857	5591287	57.11	175660	gapA(2)	infB(1)	mdh(1)	pgi(1)	phoE(9)	rpoB(4)	tonB(12)
ERR257666	ERR257666	Ellington et al.	ST new	KL6	78	721472	5323661	57.28	240697	gapA(2)	infB(3)	mdh(1)	pgi(1)	phoE(1)	rpoB(4)	tonB(43)
ERR257667	ERR257667	Ellington et al.	ST147	KL64	85	859409	5313613	57.38	252504	gapA(3)	infB(4)	mdh(6)	pgi(1)	phoE(7)	rpoB(4)	tonB(38)
ERR257668	ERR257668	Ellington et al.	ST869	KL23	100	842923	5473801	57.31	309736	gapA(2)	infB(1)	mdh(2)	pgi(1)	phoE(148)	rpoB(4)	tonB(46)
ERR257669	ERR257669	Ellington et al.	ST101	KL17	190	435485	5563241	56.85	186448	gapA(2)	infB(6)	mdh(1)	pgi(5)	phoE(4)	rpoB(1)	tonB(6)
ERR257670	ERR257670	Ellington et al.	ST874	KL45	80	853964	5499427	57.25	215319	gapA(4)	infB(1)	mdh(1)	pgi(1)	phoE(7)	rpoB(1)	tonB(22)
ERR257671	ERR257671	Ellington et al.	ST874	KL45	141	822604	5587192	57.15	219285	gapA(4)	infB(1)	mdh(1)	pgi(1)	phoE(7)	rpoB(1)	tonB(22)
ERR257672	ERR257672	Ellington et al.	ST101	KL17	161	435362	5622472	56.81	251228	gapA(2)	infB(6)	mdh(1)	pgi(5)	phoE(4)	rpoB(1)	tonB(6)
ERR257673	ERR257673	Ellington et al.	ST101	KL17	121	387072	5498278	56.95	233183	gapA(2)	infB(6)	mdh(1)	pgi(5)	phoE(4)	rpoB(1)	tonB(6)
ERR257674	ERR257674	Ellington et al.	ST101	KL17	156	435101	5614910	56.82	186456	gapA(2)	infB(6)	mdh(1)	pgi(5)	phoE(4)	rpoB(1)	tonB(6)
ERR257675	ERR257675	Ellington et al.	ST253	KL133	279	248477	5542308	57.28	113996	gapA(2)	infB(1)	mdh(1)	pgi(1)	phoE(9)	rpoB(1)	tonB(13)
ERR257676	ERR257676	Ellington et al.	ST101	KL17	193	534406	5625443	56.78	167804	gapA(2)	infB(6)	mdh(1)	pgi(5)	phoE(4)	rpoB(1)	tonB(6)
ERR257677	ERR257677	Ellington et al.	ST101	KL17	207	566275	5553355	56.81	233183	gapA(2)	infB(6)	mdh(1)	pgi(5)	phoE(4)	rpoB(1)	tonB(6)
ERR257678	ERR257678	Ellington et al.	ST874	KL45	133	822604	5600127	57.13	215211	gapA(4)	infB(1)	mdh(1)	pgi(1)	phoE(7)	rpoB(1)	tonB(22)
ERR257679	ERR257679	Ellington et al.	ST54	KL14	220	345686	5616222	57.01	156952	gapA(2)	infB(1)	mdh(1)	pgi(13)	phoE(16)	rpoB(15)	tonB(4)
ERR257680	ERR257680	Ellington et al.	ST101	KL17	181	566249	5629603	56.8	252354	gapA(2)	infB(6)	mdh(1)	pgi(5)	phoE(4)	rpoB(1)	tonB(6)
ERR257681	ERR257681	Ellington et al.	ST101	KL17	142	380795	5821728	56.86	142350	gapA(2)	infB(6)	mdh(1)	pgi(5)	phoE(4)	rpoB(1)	tonB(6)
ERR257682	ERR257682	Ellington et al.	ST1408	KL27	63	632910	5174961	57.57	204253	gapA(2)	infB(9)	mdh(1)	pgi(1)	phoE(4)	rpoB(4)	tonB(129)
ERR257683	ERR257683	Ellington et al.	ST101	KL17	160	435566	5545774	56.91	186457	gapA(2)	infB(6)	mdh(1)	pgi(5)	phoE(4)	rpoB(1)	tonB(6)
ERR257684	ERR257684	Ellington et al.	ST15	KL112	140	516054	5656102	56.87	141123	gapA(1)	infB(1)	mdh(1)	pgi(1)	phoE(1)	rpoB(1)	tonB(1)
ERR257685	ERR257685	Ellington et al.	ST147	KL64	124	857059	5318069	57.39	252337	gapA(3)	infB(4)	mdh(6)	pgi(1)	phoE(7)	rpoB(4)	tonB(38)
ERR257686	ERR257686	Ellington et al.	ST37	KL52	161	881612	5456712	57.14	203773	gapA(2)	infB(9)	mdh(2)	pgi(1)	phoE(13)	rpoB(1)	tonB(16)
ERR257688	ERR257688	Ellington et al.	ST101	KL17	260	435330	5636734	56.78	187049	gapA(2)	infB(6)	mdh(1)	pgi(5)	phoE(4)	rpoB(1)	tonB(6)
ERR257689	ERR257689	Ellington et al.	ST new	NA	65	1556916	5098983	58.09	590885	gapA(18)	infB(22)	mdh(26)	pgi(139)	phoE(25)	rpoB(13)	tonB(320)
ERR257690	ERR257690	Ellington et al.	ST171	KL122	112	713894	5379273	57.38	203936	gapA(4)	infB(1)	mdh(5)	pgi(1)	phoE(7)	rpoB(5)	tonB(23)
ERR257692	ERR257692	Ellington et al.	ST15	KL112	218	388787	5675567	56.86	141509	gapA(1)	infB(1)	mdh(1)	pgi(1)	phoE(1)	rpoB(1)	tonB(1)
ERR276921	ERR276921	Stoesser et al. 2013	ST36	KL27	79	479044	5260823	57.54	242272	gapA(2)	infB(1)	mdh(2)	pgi(1)	phoE(7)	rpoB(1)	tonB(7)
ERR276922	ERR276922	Stoesser et al. 2013	ST322	KL17	115	502397	5396159	57.35	194041	gapA(2)	infB(1)	mdh(5)	pgi(1)	phoE(26)	rpoB(4)	tonB(12)
ERR276923	ERR276923	Stoesser et al. 2013	ST234	KL30	78	861979	5199713	57.49	273250	gapA(2)	infB(1)	mdh(2)	pgi(1)	phoE(7)	rpoB(1)	tonB(24)
ERR276925	ERR276925	Stoesser et al. 2013	ST348	KL62	82	561894	5409454	57.29	203508	gapA(2)	infB(1)	mdh(20)	pgi(1)	phoE(12)	rpoB(15)	tonB(16)
ERR276926	ERR276926	Stoesser et al. 2013	ST45	KL24	76	608221	5385784	57.34	210359	gapA(2)	infB(1)	mdh(1)	pgi(6)	phoE(7)	rpoB(1)	tonB(12)
ERR276927	ERR276927	Stoesser et al. 2013	ST23	KL1	93	894282	5593936	57.21	209477	gapA(2)	infB(1)	mdh(1)	pgi(1)	phoE(9)	rpoB(4)	tonB(12)
ERR276929	ERR276929	Stoesser et al. 2013	ST3042	KL18	173	523336	5580883	57.24	132041	gapA(2)	infB(1)	mdh(1)	pgi(1)	phoE(9)	rpoB(1)	tonB(139)
ERR276930	ERR276930	Stoesser et al. 2013	ST437	KL36	301	324160	5457117	57.38	126985	gapA(3)	infB(3)	mdh(1)	pgi(1)	phoE(1)	rpoB(1)	tonB(31)
ERR276932	ERR276932	Stoesser et al. 2013	ST new	KL39	93	373351	5450311	57.3	172574	gapA(2)	infB(1)	mdh(2)	pgi(34)	phoE(9)	rpoB(~4)	tonB(91)
ERR276934	ERR276934	Stoesser et al. 2013	ST45	KL24	86	551718	5353598	57.33	203549	gapA(2)	infB(1)	mdh(1)	pgi(6)	phoE(7)	rpoB(1)	tonB(12)
ERR276936	ERR276936	Stoesser et al. 2013	ST48	KL124	84	457552	5401694	57.29	248418	gapA(2)	infB(5)	mdh(2)	pgi(2)	phoE(7)	rpoB(1)	tonB(10)
ERR276937	ERR276937	Stoesser et al. 2013	ST45	KL24	103	727068	5550975	57.09	230686	gapA(2)	infB(1)	mdh(1)	pgi(6)	phoE(7)	rpoB(1)	tonB(12)
ERR276938	ERR276938	Stoesser et al. 2013	ST14	KL2	83	436666	5532637	57.24	203695	gapA(1)	infB(6)	mdh(1)	pgi(1)	phoE(1)	rpoB(1)	tonB(1)
ERR276939	ERR276939	Stoesser et al. 2013	ST940	KL18	52	921751	5402865	57.19	381499	gapA(2)	infB(1)	mdh(62)	pgi(26)	phoE(10)	rpoB(1)	tonB(91)
ERR276940	ERR276940	Stoesser et al. 2013	ST14	KL2	107	491160	5505240	57.1	243573	gapA(1)	infB(6)	mdh(1)	pgi(1)	phoE(1)	rpoB(1)	tonB(1)
ERR276942	ERR276942	Stoesser et al. 2013	ST490	KL3	161	748569	5571567	57.11	203685	gapA(4)	infB(1)	mdh(1)	pgi(1)	phoE(21)	rpoB(1)	tonB(6)
ERR276943	ERR276943	Stoesser et al. 2013	ST147	KL64	119	504888	5442628	57.24	161905	gapA(3)	infB(4)	mdh(6)	pgi(1)	phoE(7)	rpoB(4)	tonB(38)
ERR276944	ERR276944	Stoesser et al. 2013	ST new	KL45	96	459427	5404349	57.32	218947	gapA(4)	infB(1)	mdh(1)	pgi(1)	phoE(~7)	rpoB(1)	tonB(22)
ERR276945	ERR276945	Stoesser et al. 2013	ST490	KL3	136	748128	5667951	57.03	225394	gapA(4)	infB(1)	mdh(1)	pgi(1)	phoE(21)	rpoB(1)	tonB(6)
ERR276946	ERR276946	Stoesser et al. 2013	ST490	KL3	141	747745	5670266	57.03	225394	gapA(4)	infB(1)	mdh(1)	pgi(1)	phoE(21)	rpoB(1)	tonB(6)
ERR276947	ERR276947	Stoesser et al. 2013	ST307	KL102	93	866761	5359536	57.37	182552	gapA(4)	infB(1)	mdh(2)	pgi(52)	phoE(1)	rpoB(1)	tonB(7)
ERR276948	ERR276948	Stoesser et al. 2013	ST490	KL3	202	1176894	5776129	56.93	203685	gapA(4)	infB(1)	mdh(1)	pgi(1)	phoE(21)	rpoB(1)	tonB(6)
ERR276949	ERR276949	Stoesser et al. 2013	ST35	KL22/KL37	105	467409	5556389	57.29	196786	gapA(2)	infB(1)	mdh(2)	pgi(1)	phoE(10)	rpoB(1)	tonB(19)
ERR276950	ERR276950	Stoesser et al. 2013	ST15	KL24	104	387655	5624274	57	195041	gapA(1)	infB(1)	mdh(1)	pgi(1)	phoE(1)	rpoB(1)	tonB(1)
ERR276951	ERR276951	Stoesser et al. 2013	ST17	KL25	119	862677	5560944	57.17	177814	gapA(2)	infB(1)	mdh(1)	pgi(1)	phoE(4)	rpoB(4)	tonB(4)
ERR276952	ERR276952	Stoesser et al. 2013	ST490	KL3	152	748675	5638772	57.14	203685	gapA(4)	infB(1)	mdh(1)	pgi(1)	phoE(21)	rpoB(1)	tonB(6)
ERR276954	ERR276954	Stoesser et al. 2013	ST new	KL45	101	556051	5424694	57.33	213380	gapA(4)	infB(1)	mdh(1)	pgi(1)	phoE(~7)	rpoB(1)	tonB(22)
ERR276955	ERR276955	Stoesser et al. 2013	ST490	KL3	160	678952	5656682	57.11	225510	gapA(4)	infB(1)	mdh(1)	pgi(1)	phoE(21)	rpoB(1)	tonB(6)
ERR276956	ERR276956	Stoesser et al. 2013	ST490	KL3	147	595789	5670065	57.03	203685	gapA(4)	infB(1)	mdh(1)	pgi(1)	phoE(21)	rpoB(1)	tonB(6)
ERR276957	ERR276957	Stoesser et al. 2013	ST490	KL3	133	748365	5668962	57.03	225510	gapA(4)	infB(1)	mdh(1)	pgi(1)	phoE(21)	rpoB(1)	tonB(6)
ERR276958	ERR276958	Stoesser et al. 2013	ST490	KL3	258	677525	5509494	57.11	203685	gapA(4)	infB(1)	mdh(1)	pgi(1)	phoE(21)	rpoB(1)	tonB(6)
ERR276959	ERR276959	Stoesser et al. 2013	ST490	KL3	151	748446	5673495	57.02	225510	gapA(4)	infB(1)	mdh(1)	pgi(1)	phoE(21)	rpoB(1)	tonB(6)
ERR276960	ERR276960	Stoesser et al. 2013	ST490	KL3	94	798410	5473668	57.25	254765	gapA(4)	infB(1)	mdh(1)	pgi(1)	phoE(21)	rpoB(1)	tonB(6)
ERR276961	ERR276961	Stoesser et al. 2013	ST490	KL3	157	748671	5679901	57.11	225394	gapA(4)	infB(1)	mdh(1)	pgi(1)	phoE(21)	rpoB(1)	tonB(6)
ERR276962	ERR276962	Stoesser et al. 2013	ST45	KL24	174	358165	5498308	57.22	210359	gapA(2)	infB(1)	mdh(1)	pgi(6)	phoE(7)	rpoB(1)	tonB(12)
ERR276963	ERR276963	Stoesser et al. 2013	ST490	KL3	156	748552	5678609	56.99	203866	gapA(4)	infB(1)	mdh(1)	pgi(1)	phoE(21)	rpoB(1)	tonB(6)
ERR276964	ERR276964	Stoesser et al. 2013	ST3042	KL18	150	523540	5579191	57.26	137078	gapA(2)	infB(1)	mdh(1)	pgi(1)	phoE(9)	rpoB(1)	tonB(139)
ERR276965	ERR276965	Stoesser et al. 2013	ST490	KL3	171	748467	5686941	56.99	203685	gapA(4)	infB(1)	mdh(1)	pgi(1)	phoE(21)	rpoB(1)	tonB(6)
ERR276966	ERR276966	Stoesser et al. 2013	ST45	KL62	96	516809	5422135	57.33	174718	gapA(2)	infB(1)	mdh(1)	pgi(6)	phoE(7)	rpoB(1)	tonB(12)
ERR276967	ERR276967	Stoesser et al. 2013	ST490	KL3	150	748569	5718989	56.98	225510	gapA(4)	infB(1)	mdh(1)	pgi(1)	phoE(21)	rpoB(1)	tonB(6)
ERR276968	ERR276968	Stoesser et al. 2013	ST14	KL2	81	485331	5519447	57.2	243577	gapA(1)	infB(6)	mdh(1)	pgi(1)	phoE(1)	rpoB(1)	tonB(1)
ERR276969	ERR276969	Stoesser et al. 2013	ST1310	KL125	109	405205	5507862	57.23	194136	gapA(14)	infB(1)	mdh(2)	pgi(1)	phoE(21)	rpoB(1)	tonB(1)
ERR276970	ERR276970	Stoesser et al. 2013	ST new	KL61	71	451913	5293361	57.45	233321	gapA(2)	infB(5)	mdh(2)	pgi(1)	phoE(9)	rpoB(44)	tonB(9)
ERR276971	ERR276971	Stoesser et al. 2013	ST380	KL2	124	621870	5592019	57.18	240247	gapA(2)	infB(1)	mdh(1)	pgi(1)	phoE(1)	rpoB(4)	tonB(19)
ERR276972	ERR276972	Stoesser et al. 2013	ST432	KL57	53	707132	5218974	57.56	215625	gapA(4)	infB(1)	mdh(1)	pgi(2)	phoE(7)	rpoB(4)	tonB(4)
ERR276973	ERR276973	Stoesser et al. 2013	ST2436	KL13	87	711727	5246735	57.46	288721	gapA(4)	infB(1)	mdh(1)	pgi(1)	phoE(12)	rpoB(4)	tonB(46)
ERR276974	ERR276974	Stoesser et al. 2013	ST1779	KL38	80	582745	5380509	57.29	191469	gapA(2)	infB(9)	mdh(2)	pgi(1)	phoE(13)	rpoB(1)	tonB(296)
ERR276975	ERR276975	Stoesser et al. 2013	ST101	KL106	107	437996	5431912	57.25	295655	gapA(2)	infB(6)	mdh(1)	pgi(5)	phoE(4)	rpoB(1)	tonB(6)
ERR276977	ERR276977	Stoesser et al. 2013	ST1686	KL113	111	619542	5528991	57.2	345114	gapA(101)	infB(1)	mdh(1)	pgi(1)	phoE(9)	rpoB(1)	tonB(10)
ERR276978	ERR276978	Stoesser et al. 2013	ST new	KL61	75	452538	5294693	57.45	194795	gapA(2)	infB(5)	mdh(2)	pgi(1)	phoE(9)	rpoB(44)	tonB(9)
ERR276979	ERR276979	Stoesser et al. 2013	ST35	KL16	142	481049	5538920	57.14	225671	gapA(2)	infB(1)	mdh(2)	pgi(1)	phoE(10)	rpoB(1)	tonB(19)
ERR276980	ERR276980	Stoesser et al. 2013	ST86	KL2	64	511762	5380511	57.33	324162	gapA(9)	infB(4)	mdh(2)	pgi(1)	phoE(1)	rpoB(1)	tonB(27)
ERR276981	ERR276981	Stoesser et al. 2013	ST17	KL25	89	686364	5433150	57.32	206481	gapA(2)	infB(1)	mdh(1)	pgi(1)	phoE(4)	rpoB(4)	tonB(4)
ERR276982	ERR276982	Stoesser et al. 2013	ST375	KL2	90	571019	5398134	57.34	223089	gapA(43)	infB(1)	mdh(2)	pgi(1)	phoE(10)	rpoB(4)	tonB(13)
ERR276983	ERR276983	Stoesser et al. 2013	ST14	KL2	107	485885	5556481	57.28	242125	gapA(1)	infB(6)	mdh(1)	pgi(1)	phoE(1)	rpoB(1)	tonB(1)
ERR276984	ERR276984	Stoesser et al. 2013	ST105	KL102	82	425895	5397239	57.24	218442	gapA(2)	infB(3)	mdh(2)	pgi(1)	phoE(1)	rpoB(4)	tonB(18)
ERR276985	ERR276985	Stoesser et al. 2013	ST new	KL109	99	662980	5571208	57.14	298419	gapA(2)	infB(1)	mdh(1)	pgi(1)	phoE(48)	rpoB(1)	tonB(18)
ERR276986	ERR276986	Stoesser et al. 2013	ST new	KL27	53	527083	5202498	57.48	274614	gapA(2)	infB(1)	mdh(2)	pgi(1)	phoE(9)	rpoB(10)	tonB(18)
ERR276987	ERR276987	Stoesser et al. 2013	ST22	KL147	88	847450	5528154	57.11	314743	gapA(2)	infB(3)	mdh(1)	pgi(1)	phoE(1)	rpoB(4)	tonB(4)
ERR276988	ERR276988	Stoesser et al. 2013	ST105	KL102	74	513223	5399154	57.24	246695	gapA(2)	infB(3)	mdh(2)	pgi(1)	phoE(1)	rpoB(4)	tonB(18)
ERR276989	ERR276989	Stoesser et al. 2013	ST309	KL42	104	683251	5519210	57.19	276712	gapA(2)	infB(9)	mdh(2)	pgi(1)	phoE(13)	rpoB(1)	tonB(10)
ERR304788	ERR304788	Ellington et al.	ST new	KL20	64	847703	5276083	57.42	334770	gapA(4)	infB(1)	mdh(2)	pgi(1)	phoE(1)	rpoB(4)	tonB(56)
ERR304789	ERR304789	Ellington et al.	ST14	KL2	122	375272	5560529	57.33	161306	gapA(1)	infB(6)	mdh(1)	pgi(1)	phoE(1)	rpoB(1)	tonB(1)
ERR304790	ERR304790	Ellington et al.	ST new	KL25	97	523624	5299736	57.49	194815	gapA(2)	infB(1)	mdh(1?)	pgi(1)	phoE(4)	rpoB(4)	tonB(4)
ERR304793	ERR304793	Ellington et al.	ST45	KL52	87	576244	5343311	57.48	180077	gapA(2)	infB(1)	mdh(1)	pgi(6)	phoE(7)	rpoB(1)	tonB(12)
ERR304797	ERR304797	Ellington et al.	ST1380	KL38	193	376527	5212635	57.54	150363	gapA(2)	infB(3)	mdh(1)	pgi(1)	phoE(9)	rpoB(10)	tonB(4)
ERR304799	ERR304799	Ellington et al.	ST17	KL25	116	683839	5402501	57.37	225589	gapA(2)	infB(1)	mdh(1)	pgi(1)	phoE(4)	rpoB(4)	tonB(4)
ERR311471	ERR311471	Ellington et al.	ST307	KL102	253	866373	5583794	57.01	182683	gapA(4)	infB(1)	mdh(2)	pgi(52)	phoE(1)	rpoB(1)	tonB(7)
ERR311477	ERR311477	Ellington et al.	ST147	KL64	108	858251	5321272	57.37	252277	gapA(3)	infB(4)	mdh(6)	pgi(1)	phoE(7)	rpoB(4)	tonB(38)
ERR311478	ERR311478	Ellington et al.	ST147	KL64	89	858149	5316042	57.38	252504	gapA(3)	infB(4)	mdh(6)	pgi(1)	phoE(7)	rpoB(4)	tonB(38)
ERR311479	ERR311479	Ellington et al.	ST231	KL51	298	507773	5589871	56.95	191297	gapA(2)	infB(6)	mdh(1)	pgi(3)	phoE(26)	rpoB(1)	tonB(77)
ERR311483	ERR311483	Ellington et al.	ST1193	KL22/KL37	143	525446	5363972	57.17	232374	gapA(2)	infB(83)	mdh(2)	pgi(1)	phoE(9)	rpoB(4)	tonB(135)
ERR311562	ERR311562	Ellington et al.	ST15	KL112	97	467070	5388150	57.26	204324	gapA(1)	infB(1)	mdh(1)	pgi(1)	phoE(1)	rpoB(1)	tonB(1)
ERR314402	ERR314402	Ellington et al.	ST29	KL19	63	839457	5359123	57.4	303882	gapA(2)	infB(3)	mdh(2)	pgi(2)	phoE(6)	rpoB(4)	tonB(4)
ERR314408	ERR314408	Ellington et al.	ST231	KL51	177	507846	5573181	57.08	202529	gapA(2)	infB(6)	mdh(1)	pgi(3)	phoE(26)	rpoB(1)	tonB(77)
ERR314417	ERR314417	Ellington et al.	ST15	KL19	114	404064	5475764	57.19	180983	gapA(1)	infB(1)	mdh(1)	pgi(1)	phoE(1)	rpoB(1)	tonB(1)
ERR314420	ERR314420	Ellington et al.	ST17	KL58	48	714909	5157443	57.65	248379	gapA(2)	infB(1)	mdh(1)	pgi(1)	phoE(4)	rpoB(4)	tonB(4)
ERR314421	ERR314421	Ellington et al.	ST258	KL106	204	287100	5697974	57.06	129668	gapA(3)	infB(3)	mdh(1)	pgi(1)	phoE(1)	rpoB(1)	tonB(79)
ERR314431	ERR314431	Ellington et al.	ST15	KL112	66	417752	5153111	57.37	184939	gapA(1)	infB(1)	mdh(1)	pgi(1)	phoE(1)	rpoB(1)	tonB(1)
ERR314432	ERR314432	Ellington et al.	ST15	KL112	67	417869	5153197	57.37	201053	gapA(1)	infB(1)	mdh(1)	pgi(1)	phoE(1)	rpoB(1)	tonB(1)
ERR314458	ERR314458	Ellington et al.	ST307	KL102	86	926766	5500636	57.27	194562	gapA(4)	infB(1)	mdh(2)	pgi(52)	phoE(1)	rpoB(1)	tonB(7)
ERR314465	ERR314465	Ellington et al.	ST new	KL102	87	866358	5370638	57.35	194562	gapA(4)	infB(1)	mdh(2)	pgi(52)	phoE(1)	rpoB(1)	tonB(~7)
ERR314466	ERR314466	Ellington et al.	ST48	KL62	62	691835	5248099	57.54	311061	gapA(2)	infB(5)	mdh(2)	pgi(2)	phoE(7)	rpoB(1)	tonB(10)
ERR314467	ERR314467	Ellington et al.	ST485	KL25	79	716702	5380778	57.44	207447	gapA(2)	infB(1)	mdh(1)	pgi(1)	phoE(7)	rpoB(1)	tonB(12)
ERR314490	ERR314490	Ellington et al.	ST280	KL23	92	628189	5466319	57.31	222354	gapA(2)	infB(1)	mdh(2)	pgi(1)	phoE(10)	rpoB(4)	tonB(46)
ERR314491	ERR314491	Ellington et al.	ST147	KL81	79	621546	5568583	57.15	214447	gapA(3)	infB(4)	mdh(6)	pgi(1)	phoE(7)	rpoB(4)	tonB(38)
ERR314497	ERR314497	Ellington et al.	ST147	KL64	71	858230	5284832	57.44	252277	gapA(3)	infB(4)	mdh(6)	pgi(1)	phoE(7)	rpoB(4)	tonB(38)
ERR314500	ERR314500	Ellington et al.	ST new	KL23	90	691294	5464185	57.31	222437	gapA(2)	infB(1)	mdh(2)	pgi(1)	phoE(10)	rpoB(4)	tonB(~46)
ERR314501	ERR314501	Ellington et al.	ST new	KL10	135	425644	5486286	57.08	140502	gapA(4)	infB(1)	mdh(13)	pgi(2)	phoE(10)	rpoB(44)	tonB(23)
ERR314505	ERR314505	Ellington et al.	ST new	KL102	103	866968	5503065	57.27	182552	gapA(4)	infB(1)	mdh(2)	pgi(52)	phoE(1)	rpoB(1)	tonB(~7)
ERR314506	ERR314506	Ellington et al.	ST874	KL45	109	853102	5360673	57.37	214983	gapA(4)	infB(1)	mdh(1)	pgi(1)	phoE(7)	rpoB(1)	tonB(22)
ERR314515	ERR314515	Ellington et al.	ST147	KL64	88	1274219	5302289	57.42	252277	gapA(3)	infB(4)	mdh(6)	pgi(1)	phoE(7)	rpoB(4)	tonB(38)
ERR314520	ERR314520	Ellington et al.	ST new	KL24	82	370776	5333109	57.32	152636	gapA(1)	infB(1)	mdh(~1)	pgi(1)	phoE(1)	rpoB(1)	tonB(1)
ERR314523	ERR314523	Ellington et al.	ST231	KL51	203	508193	5540098	57.12	191297	gapA(2)	infB(6)	mdh(1)	pgi(3)	phoE(26)	rpoB(1)	tonB(77)
ERR314524	ERR314524	Ellington et al.	ST307	KL102	90	1000728	5451965	57.26	200037	gapA(4)	infB(1)	mdh(2)	pgi(52)	phoE(1)	rpoB(1)	tonB(7)
ERR314530	ERR314530	Ellington et al.	ST268	KL20	107	496682	5521745	57.23	209183	gapA(2)	infB(1)	mdh(2)	pgi(1)	phoE(7)	rpoB(1)	tonB(81)
ERR314532	ERR314532	Ellington et al.	ST280	KL23	92	691609	5466303	57.31	222437	gapA(2)	infB(1)	mdh(2)	pgi(1)	phoE(10)	rpoB(4)	tonB(46)
ERR314533	ERR314533	Ellington et al.	ST48	KL62	85	691561	5258486	57.51	348720	gapA(2)	infB(5)	mdh(2)	pgi(2)	phoE(7)	rpoB(1)	tonB(10)
ERR314534	ERR314534	Ellington et al.	ST48	KL62	75	692085	5252917	57.52	311401	gapA(2)	infB(5)	mdh(2)	pgi(2)	phoE(7)	rpoB(1)	tonB(10)
ERR314535	ERR314535	Ellington et al.	ST268	KL20	94	579536	5515804	57.24	242140	gapA(2)	infB(1)	mdh(2)	pgi(1)	phoE(7)	rpoB(1)	tonB(81)
ERR314536	ERR314536	Ellington et al.	ST107	KL10	101	418279	5309622	57.32	223052	gapA(2)	infB(1)	mdh(2)	pgi(17)	phoE(27)	rpoB(1)	tonB(39)
ERR314537	ERR314537	Ellington et al.	ST new	KL124	70	880868	5333220	57.37	348778	gapA(2)	infB(5)	mdh(2)	pgi(2)	phoE(7)	rpoB(1)	tonB(~10)
ERR314538	ERR314538	Ellington et al.	ST353	KL110	120	733698	5508110	57.23	206094	gapA(3)	infB(9)	mdh(47)	pgi(1)	phoE(13)	rpoB(1)	tonB(16)
ERR314541	ERR314541	Ellington et al.	ST48	KL62-D1	69	691983	5243737	57.55	311174	gapA(2)	infB(5)	mdh(2)	pgi(2)	phoE(7)	rpoB(1)	tonB(10)
ERR314546	ERR314546	Ellington et al.	ST48	KL62	232	691983	5360081	57.41	257115	gapA(2)	infB(5)	mdh(2)	pgi(2)	phoE(7)	rpoB(1)	tonB(10)
ERR314550	ERR314550	Ellington et al.	ST353	KL110	90	734408	5476664	57.26	221896	gapA(3)	infB(9)	mdh(47)	pgi(1)	phoE(13)	rpoB(1)	tonB(16)
ERR314553	ERR314553	Ellington et al.	ST353	KL110	107	733220	5498923	57.24	221896	gapA(3)	infB(9)	mdh(47)	pgi(1)	phoE(13)	rpoB(1)	tonB(16)
ERR314555	ERR314555	Ellington et al.	ST161	KL13	64	819648	5164517	57.54	203958	gapA(2)	infB(1)	mdh(2)	pgi(1)	phoE(1)	rpoB(4)	tonB(12)
ERR314556	ERR314556	Ellington et al.	ST25	KL2	103	857098	5416723	57.32	219860	gapA(2)	infB(1)	mdh(1)	pgi(1)	phoE(10)	rpoB(4)	tonB(13)
ERR314558	ERR314558	Ellington et al.	ST147	KL64	74	858303	5299508	57.43	252277	gapA(3)	infB(4)	mdh(6)	pgi(1)	phoE(7)	rpoB(4)	tonB(38)
ERR314560	ERR314560	Ellington et al.	ST34	KL15	265	528947	5741180	56.87	137449	gapA(2)	infB(3)	mdh(6)	pgi(1)	phoE(9)	rpoB(7)	tonB(4)
ERR314561	ERR314561	Ellington et al.	ST14	KL2	122	365245	5600482	57.3	153784	gapA(1)	infB(6)	mdh(1)	pgi(1)	phoE(1)	rpoB(1)	tonB(1)
ERR314562	ERR314562	Ellington et al.	ST188	KL31	260	408736	5534703	57.23	188633	gapA(3)	infB(1)	mdh(1)	pgi(3)	phoE(4)	rpoB(28)	tonB(39)
ERR314563	ERR314563	Ellington et al.	ST378	KL125	89	533205	5292244	57.41	169245	gapA(2)	infB(1)	mdh(1)	pgi(1)	phoE(7)	rpoB(4)	tonB(65)
ERR314564	ERR314564	Ellington et al.	ST378	KL125	82	362229	5294109	57.41	165997	gapA(2)	infB(1)	mdh(1)	pgi(1)	phoE(7)	rpoB(4)	tonB(65)
ERR314565	ERR314565	Ellington et al.	ST134	KL25	105	571931	5515744	57.18	245253	gapA(3)	infB(1)	mdh(2)	pgi(1)	phoE(1)	rpoB(1)	tonB(4)
HS11286	CP003200	Liu et al.	ST11	KL103	7	5333942	5682322	57.12	5333942	gapA(3)	infB(3)	mdh(1)	pgi(1)	phoE(1)	rpoB(1)	tonB(4)
