# Supplementary material for: ICEKp2: description of an integrative and conjugative element in Klebsiella pneumoniae, co-occurring and interacting with ICEKp1
Source: Sci Rep. 2019 Sep 25;9:13892. doi: 10.1038/s41598-019-50456-x (PMC6761156; doi:10.1038/s41598-019-50456-x)
Supplement: Supplementary file 3 — Table S4 [file 41598_2019_50456_MOESM3_ESM.xlsx]

## Sheet: Sheet1
Organism/Name	Strain	BioSample	BioProject	Assembly_Accession Number	Size (Mb)	GC%	Release Date
Klebsiella pneumoniae subsp. pneumoniae HS11286	HS11286	SAMN02602959	PRJNA78789	GCA_000240185.2	5.68232	57.1373	2011-12-21
Klebsiella pneumoniae subsp. pneumoniae NTUH-K2044	NTUH-K2044	SAMD00060934	PRJDA21069	GCA_000009885.1	5.47267	57.3928	2005-01-05
Klebsiella pneumoniae subsp. pneumoniae MGH 78578	ATCC 700721; MGH 78578	SAMN02603941	PRJNA31	GCA_000016305.1	5.69489	57.1666	2007-07-05
Klebsiella pneumoniae 342	342	SAMN02603449	PRJNA28471	GCA_000019565.1	5.92026	56.884	2008-09-24
Klebsiella pneumoniae KCTC 2242	KCTC 2242	SAMN02603582	PRJNA67293	GCA_000220485.1	5.46242	57.3252	2011-07-12
Klebsiella pneumoniae subsp. pneumoniae KPNIH10	KPNIH10	SAMN01057614	PRJNA73843	GCA_000281435.2	5.76782	57.1433	2014-05-27
Klebsiella pneumoniae subsp. pneumoniae KPNIH1	KPNIH1	SAMN01057611	PRJNA73191	GCA_000281535.2	5.76661	57.1432	2014-07-02
Klebsiella pneumoniae subsp. pneumoniae 1084	1084	SAMN02603641	PRJNA167369	GCA_000294365.1	5.38671	57.4	2012-08-29
Klebsiella pneumoniae	ATCC BAA-2146	SAMN02152539	PRJNA183901	GCA_000364385.3	5.7815	56.9738	2014-02-05
Klebsiella pneumoniae 500_1420	500_1420	SAMN02141993	PRJNA193167	GCA_000406765.2	5.54764	57.2924	2015-07-23
Klebsiella pneumoniae UHKPC33	UHKPC33	SAMN02142014	PRJNA187294	GCA_000417085.2	5.66312	57.1333	2015-07-23
Klebsiella pneumoniae DMC1097	DMC1097	SAMN02141981	PRJNA187290	GCA_000417225.2	5.71069	57.0422	2015-07-23
Klebsiella pneumoniae UHKPC07	UHKPC07	SAMN02141972	PRJNA187296	GCA_000417265.2	5.52378	57.3213	2015-07-23
Klebsiella pneumoniae JM45		SAMN02603607	PRJNA213804	GCA_000445405.1	5.60317	57.2405	2013-08-12
Klebsiella pneumoniae KP-1	KP-1	SAMN02470575	PRJNA212238	GCA_000465975.2	5.37567	57.3971	2015-10-22
Klebsiella pneumoniae CG43	CG43	SAMN02603668	PRJNA177782	GCA_000474015.1	5.16686	57.6	2013-10-18
Klebsiella pneumoniae subsp. pneumoniae Kp13	Kp13	SAMN02641520	PRJNA78291	GCA_000512165.1	5.73989	56.8079	2013-12-30
Klebsiella pneumoniae 30684/NJST258_2	30684/NJST258_2	SAMN03081501	PRJNA226699	GCA_000597905.1	5.41722	57.4316	2014-03-19
Klebsiella pneumoniae 30660/NJST258_1	30660/NJST258_1	SAMN03081502	PRJNA226698	GCA_000598005.1	5.54094	57.146	2014-03-19
Klebsiella pneumoniae subsp. pneumoniae KPNIH27	KPNIH27	SAMN02713685	PRJNA198783	GCA_000695935.1	6.13244	56.7058	2014-05-27
Klebsiella pneumoniae subsp. pneumoniae KPNIH24	KPNIH24	SAMN02786855	PRJNA173233	GCA_000714675.1	5.73456	57.1176	2014-06-27
Klebsiella pneumoniae subsp. pneumoniae KPR0928	KPR0928	SAMN02786856	PRJNA198784	GCA_000717515.1	5.43679	57.3174	2014-07-02
Klebsiella pneumoniae subsp. pneumoniae PittNDM01	PittNDM01	SAMN03081487	PRJNA221868	GCA_000733255.1	5.8123	56.7812	2014-07-24
Klebsiella pneumoniae	blaNDM-1	SAMN02777842	PRJNA248655	GCA_000739495.1	5.51033	57.2905	2014-08-14
Klebsiella pneumoniae subsp. pneumoniae	ATCC 43816 KPPR1	SAMN02982872	PRJNA253462	GCA_000742755.1	5.37483	57.4	2014-08-21
Klebsiella pneumoniae	PMK1	SAMN02885365	PRJNA253300	GCA_000764615.1	5.99074	56.5508	2014-10-08
Klebsiella pneumoniae subsp. pneumoniae	KPNIH33	SAMN02720898	PRJNA243858	GCA_000775375.1	5.69522	57.2179	2014-11-12
Klebsiella pneumoniae subsp. pneumoniae	KPNIH32	SAMN02820981	PRJNA251381	GCA_000775395.1	5.85831	57.007	2014-11-12
Klebsiella pneumoniae	XH209	SAMN02649400	PRJNA261555	GCA_000775955.1	5.11888	57.6	2014-11-13
Klebsiella pneumoniae subsp. pneumoniae	KPNIH29	SAMN02803823	PRJNA248880	GCA_000784945.1	5.5206	57.1769	2014-11-17
Klebsiella pneumoniae subsp. pneumoniae	KPNIH30	SAMN02820977	PRJNA251378	GCA_000784985.1	5.48415	57.2625	2014-11-17
Klebsiella pneumoniae subsp. pneumoniae	KPNIH31	SAMN02820980	PRJNA251380	GCA_000785005.1	5.47358	57.2555	2014-11-17
Klebsiella pneumoniae	32192	SAMN03067420	PRJNA259789	GCA_000807395.3	5.6208	57.2065	2015-01-05
Klebsiella pneumoniae HK787	HK787	SAMN03274239	PRJNA217289	GCA_000813205.1	5.32939	57.5	2015-01-02
Klebsiella pneumoniae	34618	SAMN03067424	PRJNA259789	GCA_000814305.1	5.64991	57.2079	2015-01-05
Klebsiella pneumoniae subsp. pneumoniae 1158	1158	SAMN03097203	PRJNA217288	GCA_000814805.1	5.34104	57.2	2015-01-06
Klebsiella pneumoniae	Kp52.145	SAMEA3283117	PRJEB99	GCA_000968155.1	5.65568	57.0991	2014-03-21
Klebsiella pneumoniae subsp. pneumoniae	234-12	SAMN03496739	PRJNA281780	GCA_000981845.1	5.64883	56.7773	2015-04-29
Klebsiella pneumoniae	CAV1392	SAMN03024610	PRJNA246471	GCA_001022035.1	5.55249	57.2436	2015-06-09
Klebsiella pneumoniae	CAV1344	SAMN03024590	PRJNA246471	GCA_001022175.1	5.81001	57.0961	2015-06-09
Klebsiella pneumoniae	CAV1596	SAMN03024583	PRJNA246471	GCA_001022235.1	5.62052	57.1393	2015-06-09
Klebsiella pneumoniae subsp. pneumoniae	HKUOPLC	SAMN03955386	PRJNA291804	GCA_001280925.1	5.08887	58	2015-09-10
Klebsiella pneumoniae	KP617	SAMN04044480	PRJNA295237	GCA_001307175.1	5.69605	56.8612	2015-10-06
Klebsiella pneumoniae subsp. pneumoniae	ST101:960186733	SAMN04011426	PRJNA287968	GCA_001316565.3	5.84636	56.8784	2017-10-24
Klebsiella pneumoniae	MS6671	SAMEA3257677	PRJEB7538	GCA_001455995.1	5.9802	56.5426	2015-12-01
Klebsiella pneumoniae	KpN01	SAMN04168649	PRJNA298912	GCA_001456055.3	5.68063	56.9887	2015-12-03
Klebsiella pneumoniae	KpN06	SAMN04168654	PRJNA298912	GCA_001456095.3	5.65049	57.0185	2015-12-03
Klebsiella pneumoniae	CAV1193	SAMN03733725	PRJNA246471	GCA_001456135.1	5.8747	57.0929	2015-12-03
Klebsiella pneumoniae	J1	SAMN04357099	PRJNA306571	GCA_001482345.1	5.40687	57.2556	2015-12-24
Klebsiella pneumoniae subsp. pneumoniae	NUHL24835	SAMN04421276	PRJNA309157	GCA_001521895.1	5.53519	57.2067	2016-01-21
Klebsiella pneumoniae subsp. pneumoniae	RJF999	SAMN04377968	PRJNA307276	GCA_001529935.1	5.69083	57.1064	2016-01-22
Klebsiella pneumoniae subsp. pneumoniae	RJF293	SAMN04377969	PRJNA307277	GCA_001530015.1	5.45059	57.1955	2016-01-22
Klebsiella pneumoniae	YH43	SAMD00039249	PRJDB4172	GCA_001548315.1	5.52032	57.3	2015-09-15
Klebsiella pneumoniae subsp. pneumoniae	TGH8	SAMN04087461	PRJNA295651	GCA_001611055.1	5.43972	57	2016-04-05
Klebsiella pneumoniae subsp. pneumoniae	TGH10	SAMN04087462	PRJNA295651	GCA_001611095.1	5.35546	57.3	2016-04-05
Klebsiella pneumoniae	SKGH01	SAMN04917370	PRJNA320133	GCA_001644765.1	6.08846	56.5414	2016-05-16
Klebsiella pneumoniae	W14	SAMN04992856	PRJNA321220	GCA_001646625.1	5.49548	57.1624	2016-05-18
Klebsiella pneumoniae	AATZP	SAMN03455970	PRJNA279650	GCA_001648215.1	5.56659	57.1357	2016-05-19
Klebsiella pneumoniae	BR	SAMN05188406	PRJNA323746	GCA_001663195.1	5.42072	57.3423	2016-06-15
Klebsiella pneumoniae	KPNIH39	SAMN03455930	PRJNA279611	GCA_001663295.1	5.77967	56.9455	2016-06-15
Klebsiella pneumoniae	Kpn223	SAMN03455975	PRJNA279655	GCA_001663435.1	5.53613	57.1901	2016-06-16
Klebsiella pneumoniae	Kpn555	SAMN03455976	PRJNA279656	GCA_001663455.1	5.73034	57.0043	2016-06-16
Klebsiella pneumoniae	KPNIH36	SAMN03701676	PRJNA284365	GCA_001675125.1	5.68147	57.207	2016-06-22
Klebsiella pneumoniae	TH1	SAMN05170048	PRJNA321635	GCA_001676825.1	5.49547	57.1624	2016-06-27
Klebsiella pneumoniae	DHQP1002001	SAMN04448219	PRJNA296771	GCA_001704235.1	5.55846	57.3358	2016-08-12
Klebsiella pneumoniae	blood sample 2	SAMN05149976	PRJNA322244	GCA_001705385.1	5.80373	57.0021	2016-08-16
Klebsiella pneumoniae	ED23	SAMN05425526	PRJNA330755	GCA_001708225.1	5.5874	57.3144	2016-08-19
Klebsiella pneumoniae	ED2	SAMN05425525	PRJNA330755	GCA_001708245.1	5.41296	57.4	2016-08-19
Klebsiella pneumoniae	11	SAMN04448229	PRJNA296771	GCA_001709275.1	5.8056	56.7804	2016-08-23
Klebsiella pneumoniae	23	SAMN04448241	PRJNA296771	GCA_001709295.1	5.48385	57.1811	2016-08-23
Klebsiella pneumoniae	UCLAOXA232KP_Pt0	SAMN04008891	PRJNA293620	GCA_001721725.1	5.31274	57.5	2016-09-08
Klebsiella pneumoniae	UCLAOXA232KP	SAMN04008893	PRJNA293620	GCA_001741545.1	5.79855	57.018	2016-09-08
Klebsiella pneumoniae	UCLAOXA232KP	SAMN04008892	PRJNA293620	GCA_001741665.1	5.88049	56.9253	2016-09-08
Klebsiella pneumoniae subsp. pneumoniae	TGH13	SAMN04087463	PRJNA295651	GCA_001746535.1	5.34458	57.4	2016-09-26
Klebsiella pneumoniae	KP36	SAMN05786944	PRJNA343398	GCA_001750805.1	5.75921	57.0259	2016-10-03
Klebsiella pneumoniae	KP5	SAMN03770912	PRJNA286828	GCA_001855315.1	5.71885	56.9544	2016-10-27
Klebsiella pneumoniae	CAV1016	SAMN03024573	PRJNA246471	GCA_001870165.1	5.59711	57.2235	2016-11-07
Klebsiella pneumoniae	Kp_Goe_822579	SAMN05412444	PRJNA329409	GCA_001885255.2	5.92094	56.6265	2016-11-22
Klebsiella pneumoniae	WCHKP649	SAMN06019522	PRJNA353728	GCA_001887985.3	5.63287	57.2677	2018-02-06
Klebsiella pneumoniae	WCHKP095845	SAMN06019523	PRJNA353728	GCA_001887995.2	5.46188	57.2517	2018-09-04
Klebsiella pneumoniae	MNCRE78	SAMN06067846	PRJNA355274	GCA_001902195.1	5.77846	56.8698	2016-12-13
Klebsiella pneumoniae	MNCRE69	SAMN06067845	PRJNA355274	GCA_001902215.1	5.77376	56.8754	2016-12-13
Klebsiella pneumoniae	MNCRE53	SAMN06067844	PRJNA355274	GCA_001902235.1	5.81154	56.8775	2016-12-13
Klebsiella pneumoniae	CAV1453	SAMN03733793	PRJNA246471	GCA_001902255.1	5.59498	57.2856	2016-12-13
Klebsiella pneumoniae	Kp_Goe_154414	SAMN05412805	PRJNA329409	GCA_001902335.1	5.85129	56.6242	2016-12-13
Klebsiella pneumoniae	Kp_Goe_62629	SAMN05412811	PRJNA329409	GCA_001902355.1	5.77858	57.1601	2016-12-13
Klebsiella pneumoniae	Kp_Goe_39795	SAMN05412810	PRJNA329409	GCA_001902395.1	5.67652	56.9228	2016-12-13
Klebsiella pneumoniae	Kp_Goe_822917	SAMN05412453	PRJNA329409	GCA_001902415.1	5.58428	57.2174	2016-12-13
Klebsiella pneumoniae	Kp_Goe_33208	SAMN05412455	PRJNA329409	GCA_001902435.1	5.65566	56.9603	2016-12-13
Klebsiella pneumoniae	SWU01	SAMN06109054	PRJNA354663	GCA_001902475.1	5.69906	57.3888	2016-12-13
Klebsiella pneumoniae	Kp_Goe_71070	SAMN05412456	PRJNA329409	GCA_001902515.1	5.65894	56.9579	2016-12-13
Klebsiella pneumoniae	CAV1417	SAMN03733765	PRJNA246471	GCA_001902535.1	5.51354	56.9889	2016-12-13
Klebsiella pneumoniae	CAV1042	SAMN03024576	PRJNA246471	GCA_001908515.1	5.75226	56.809	2016-12-19
Klebsiella pneumoniae	Kp_Goe_149473	SAMN05412458	PRJNA329409	GCA_001908595.1	5.91632	56.6259	2016-12-19
Klebsiella pneumoniae	Kp_Goe_827024	SAMN05412797	PRJNA329409	GCA_001908625.1	5.90769	56.635	2016-12-19
Klebsiella pneumoniae	Kp_Goe_827026	SAMN05412802	PRJNA329409	GCA_001908655.1	5.9135	56.6278	2016-12-19
Klebsiella pneumoniae	Kp_Goe_152021	SAMN05412803	PRJNA329409	GCA_001908675.1	5.92138	56.6264	2016-12-19
Klebsiella pneumoniae	KP_Goe_828304	SAMN05412804	PRJNA329409	GCA_001908695.1	5.91408	56.6249	2016-12-19
Klebsiella pneumoniae	CAV1217	SAMN03024585	PRJNA246471	GCA_001908715.1	5.37906	57.0898	2016-12-19
Klebsiella pneumoniae	Kp_Goe_149832	SAMN05412459	PRJNA329409	GCA_001908875.1	5.92029	56.6244	2016-12-19
Klebsiella pneumoniae	Kp_Goe_821588	SAMN05412457	PRJNA329409	GCA_001908895.1	5.52615	57.2691	2016-12-19
Klebsiella pneumoniae	Kp_Goe_121641	SAMN05412452	PRJNA329409	GCA_001913175.1	5.62773	56.9613	2016-12-21
Klebsiella pneumoniae	AR_0049	SAMN04014890	PRJNA292904	GCA_001922465.1	5.77948	56.9764	2016-12-27
Klebsiella pneumoniae	ATCC 35657	SAMN03455977	PRJNA279657	GCA_001936035.1	5.38797	57.4114	2017-01-05
Klebsiella pneumoniae	GN-2	SAMN05928590	PRJNA349219	GCA_001939885.2	5.65222	57.1524	2018-02-27
Klebsiella pneumoniae	1756	SAMN06216564	PRJNA360900	GCA_001952835.1	5.26977	57.5326	2017-01-17
Klebsiella pneumoniae	CN1	SAMN04889855	PRJNA319426	GCA_001952875.1	5.4358	57.2904	2017-01-17
Klebsiella pneumoniae	NY9	SAMN04889856	PRJNA319426	GCA_001952895.1	5.88091	57.0263	2017-01-17
Klebsiella pneumoniae	CR14	SAMN04889857	PRJNA319426	GCA_001952915.1	6.06389	56.7789	2017-01-17
Klebsiella pneumoniae	825795-1	SAMN05412796	PRJNA329409	GCA_001956965.1	5.86916	56.6811	2017-01-19
Klebsiella pneumoniae	AR_0117	SAMN04014958	PRJNA292902	GCA_002055765.1	5.83829	56.8012	2017-03-21
Klebsiella pneumoniae	AR_0068	SAMN04014909	PRJNA292904	GCA_002055855.1	5.88478	56.7699	2017-03-21
Klebsiella pneumoniae	AR_0115	SAMN04014956	PRJNA292902	GCA_002056385.1	5.66611	57.1255	2017-03-21
Klebsiella pneumoniae	AR_0098	SAMN04014939	PRJNA292904	GCA_002056475.1	5.70839	57.1358	2017-03-21
Klebsiella pneumoniae	K66-45	SAMN04158282	PRJNA378711	GCA_002113865.1	6.08113	56.5004	2017-04-27
Klebsiella pneumoniae	kp757	SAMN04621179	PRJNA317547	GCA_002116885.1	5.26485	57.6	2017-05-02
Klebsiella pneumoniae	BK13043	SAMN06701573	PRJNA376414	GCA_002156725.1	5.89665	56.9512	2017-05-23
Klebsiella pneumoniae	KPN1482	SAMN06438459	PRJNA376414	GCA_002156745.1	5.96528	56.6651	2017-05-23
Klebsiella pneumoniae	KPN1481	SAMN06438458	PRJNA376414	GCA_002156765.1	6.10613	56.7365	2017-05-23
Klebsiella pneumoniae	KPN528	SAMN06437491	PRJNA376414	GCA_002156785.1	5.97307	56.714	2017-05-23
Klebsiella pneumoniae subsp. pneumoniae	RJA166	SAMN06200334	PRJNA360094	GCA_002163895.1	5.91867	56.6853	2017-06-02
Klebsiella pneumoniae	WCHKP2	SAMN06909160	PRJNA353728	GCA_002164835.3	5.67014	57.2739	2018-04-05
Klebsiella pneumoniae	WCHKP3	SAMN06909161	PRJNA353728	GCA_002164855.2	5.61056	57.263	2018-08-20
Klebsiella pneumoniae	AR_0047	SAMN04014888	PRJNA292904	GCA_002180075.1	5.77432	57.0712	2017-06-08
Klebsiella pneumoniae	AR_0112	SAMN04014953	PRJNA292902	GCA_002180155.1	5.85968	56.9712	2017-06-08
Klebsiella pneumoniae	AR_0146	SAMN04014987	PRJNA292902	GCA_002180175.1	5.74613	57.0418	2017-06-08
Klebsiella pneumoniae	AR_0158	SAMN04014999	PRJNA292902	GCA_002180255.1	5.80682	56.6527	2017-06-08
Klebsiella pneumoniae	AR_0129	SAMN04014970	PRJNA292902	GCA_002180295.1	5.83582	56.9384	2017-06-08
Klebsiella pneumoniae	AR_0143	SAMN04014984	PRJNA292902	GCA_002180315.1	5.98926	56.8854	2017-06-08
Klebsiella pneumoniae	AR_0126	SAMN04014967	PRJNA292902	GCA_002192315.1	5.59817	57.2235	2017-06-13
Klebsiella pneumoniae	AR_0113	SAMN04014954	PRJNA292902	GCA_002192335.1	5.84984	56.9658	2017-06-13
Klebsiella pneumoniae	AR_0138	SAMN04014979	PRJNA292902	GCA_002192375.1	5.70811	57.0204	2017-06-13
Klebsiella pneumoniae	AR_0120	SAMN04014961	PRJNA292902	GCA_002197225.1	5.99573	56.9145	2017-06-16
Klebsiella pneumoniae	AR_0125	SAMN04014966	PRJNA292902	GCA_002197505.1	5.72656	57.1216	2017-06-16
Klebsiella pneumoniae	AR_0139	SAMN04014980	PRJNA292902	GCA_002202195.1	6.05428	56.5739	2017-06-20
Klebsiella pneumoniae	AR_0145	SAMN04014986	PRJNA292902	GCA_002202215.1	5.65627	57.0764	2017-06-20
Klebsiella pneumoniae	AR_0152	SAMN04014993	PRJNA292902	GCA_002202235.1	5.78213	57.0057	2017-06-20
Klebsiella pneumoniae	AR_0148	SAMN04014989	PRJNA292902	GCA_002202255.1	5.79861	56.8151	2017-06-20
Klebsiella pneumoniae	AR_0107	SAMN04014948	PRJNA292904	GCA_002202275.1	5.65832	56.9972	2017-06-20
Klebsiella pneumoniae	19051	SAMN07187263	PRJNA388820	GCA_002209405.1	5.33298	57.4	2017-06-27
Klebsiella pneumoniae	DHQP1605752_NV	SAMN07265011	PRJNA391323	GCA_002211905.1	5.81658	56.9091	2017-06-30
Klebsiella pneumoniae	BIC-1	SAMN07419044	PRJNA396009	GCA_002243445.1	5.62195	57.1666	2017-08-08
Klebsiella pneumoniae subsp. pneumoniae	AUSMDU00008079	SAMN07452764	PRJNA397262	GCA_002249975.1	5.81426	56.9983	2017-08-14
Klebsiella pneumoniae	WCHKP13F2	SAMN06671956	PRJNA353728	GCA_002257935.3	5.74965	57.0646	2018-03-30
Klebsiella pneumoniae	WCHKP7E2	SAMN06671971	PRJNA353728	GCA_002258055.2	5.84837	56.9839	2018-04-09
Klebsiella pneumoniae	WCHKP8F4	SAMN06671960	PRJNA353728	GCA_002258145.3	5.50084	57.313	2018-02-23
Klebsiella pneumoniae	911021	SAMN07508215	PRJNA398333	GCA_002269295.1	5.45636	57.5	2017-08-24
Klebsiella pneumoniae	721005	SAMN07484315	PRJNA397713	GCA_002278055.1	5.47586	57.4	2017-08-30
Klebsiella pneumoniae	FDAARGOS_444	SAMN07312488	PRJNA231221	GCA_002587165.1	5.88098	57.0922	2017-10-18
Klebsiella pneumoniae	FDAARGOS_446	SAMN07312490	PRJNA231221	GCA_002587885.1	5.76965	57.0413	2017-10-18
Klebsiella pneumoniae	FDAARGOS_439	SAMN07312483	PRJNA231221	GCA_002591075.1	5.75286	57.0546	2017-10-18
Klebsiella pneumoniae	KSB1_5D	SAMN06112197	PRJNA351909	GCA_002741685.1	5.76889	57.0755	2017-11-02
Klebsiella pneumoniae	INF249	SAMEA3357223	PRJNA351909	GCA_002752775.1	5.67647	57.1142	2017-11-06
Klebsiella pneumoniae	INF322	SAMEA3357193	PRJNA351909	GCA_002752815.1	5.6846	57.1107	2017-11-06
Klebsiella pneumoniae	KSB1_7E	SAMEA3357328	PRJNA351909	GCA_002752905.1	5.44867	57.0618	2017-11-06
Klebsiella pneumoniae	QS17-0161	SAMN07792166	PRJNA414489	GCA_002752955.1	5.71705	56.9231	2017-11-06
Klebsiella pneumoniae	INF278	SAMEA3357272	PRJNA351909	GCA_002752975.1	5.73122	57.0872	2017-11-06
Klebsiella pneumoniae	INF042	SAMEA3357010	PRJNA351909	GCA_002752995.1	5.51945	57.2545	2017-11-06
Klebsiella pneumoniae	KSB2_1B	SAMEA3357405	PRJNA351909	GCA_002753015.1	6.02571	56.6535	2017-11-06
Klebsiella pneumoniae	KSB1_10J	SAMEA3357381	PRJNA351909	GCA_002753035.1	5.67799	56.8681	2017-11-06
Klebsiella pneumoniae	INF158	SAMEA3357080	PRJNA351909	GCA_002753055.1	5.769	57.0755	2017-11-06
Klebsiella pneumoniae	INF157	SAMEA3357077	PRJNA351909	GCA_002753075.1	5.76899	57.0755	2017-11-06
Klebsiella pneumoniae	KSB1_9D	SAMN07211282	PRJNA351909	GCA_002753165.1	5.70226	57.0851	2017-11-06
Klebsiella pneumoniae	INF059	SAMEA3357043	PRJNA351909	GCA_002753355.1	5.51945	57.2545	2017-11-06
Klebsiella pneumoniae	KSB1_7J	SAMEA3357374	PRJNA351909	GCA_002753375.1	5.35454	57.1	2017-11-06
Klebsiella pneumoniae	INF163	SAMN07211279	PRJNA351909	GCA_002753405.1	5.73611	57.0875	2017-11-06
Klebsiella pneumoniae	INF164	SAMN07211280	PRJNA351909	GCA_002753555.1	5.76643	57.0781	2017-11-06
Klebsiella pneumoniae	INF274	SAMEA3357268	PRJNA351909	GCA_002753605.1	5.7322	57.085	2017-11-06
Klebsiella pneumoniae	KSB1_4E	SAMEA3357325	PRJNA351909	GCA_002754835.1	5.69806	56.8663	2017-11-06
Klebsiella pneumoniae	P1428	SAMN05231874	PRJNA325419	GCA_002761315.1	5.63329	57.1	2017-11-07
Klebsiella pneumoniae subsp. pneumoniae	H11	SAMN04244588	PRJNA301380	GCA_002761515.1	5.31682	57.4	2017-11-07
Klebsiella pneumoniae	CRKP-1215	SAMN07944237	PRJNA416193	GCA_002786755.1	5.72034	57.0477	2017-11-20
Klebsiella pneumoniae	CRKP-2297	SAMN07944238	PRJNA416193	GCA_002787755.1	5.70792	57.062	2017-11-20
Klebsiella pneumoniae	WCHKP36	SAMN07235710	PRJNA353728	GCA_002811325.2	5.64111	57.2601	2018-04-05
Klebsiella pneumoniae	WCHKP34	SAMN07235708	PRJNA353728	GCA_002811335.4	5.75233	56.8408	2018-01-30
Klebsiella pneumoniae	AUSMDU00003562	SAMN07503096	PRJNA397262	GCA_002812365.1	5.63366	57.0864	2017-12-06
Klebsiella pneumoniae	AUSMDU00008119	SAMN07503088	PRJNA397262	GCA_002812385.1	5.74359	57.0952	2017-12-06
Klebsiella pneumoniae	NU-CRE047	SAMN08111037	PRJNA395086	GCA_002812665.1	6.06734	56.8977	2017-12-06
Klebsiella pneumoniae	SGH10	SAMN06112188	PRJNA391004	GCA_002813595.1	5.7167	57.1083	2017-12-07
Klebsiella pneumoniae	459	SAMN05231873	PRJNA325418	GCA_002814015.1	5.32094	57.4	2017-12-07
Klebsiella pneumoniae	NR5632	SAMN08133261	PRJNA420753	GCA_002833425.1	5.7419	57.1267	2017-12-12
Klebsiella pneumoniae	KP1768	SAMN08133260	PRJNA420753	GCA_002833445.1	5.74543	57.124	2017-12-12
Klebsiella pneumoniae	KP1766	SAMN08133262	PRJNA420753	GCA_002833465.1	5.75119	57.1298	2017-12-12
Klebsiella pneumoniae	KP69	SAMN08180551	PRJNA422495	GCA_002848545.1	5.85983	57.113	2017-12-28
Klebsiella pneumoniae	JS187	SAMN08180799	PRJNA422509	GCA_002848565.1	5.84596	56.8659	2017-12-28
Klebsiella pneumoniae	F44	SAMN08180798	PRJNA422508	GCA_002848585.1	5.89941	56.8551	2017-12-28
Klebsiella pneumoniae	2N3	SAMN08222601	PRJNA427082	GCA_002850275.1	5.33343	57.3	2018-01-03
Klebsiella pneumoniae subsp. pneumoniae	SCKP020046	SAMN07609114	PRJNA353728	GCA_002852945.2	5.65362	57.1312	2018-04-05
Klebsiella pneumoniae subsp. pneumoniae	SCKP020079	SAMN07609117	PRJNA353728	GCA_002852975.2	5.89659	56.9059	2018-05-15
Klebsiella pneumoniae subsp. pneumoniae	SCKP020049	SAMN07609113	PRJNA353728	GCA_002852995.2	5.49833	57.2277	2018-04-05
Klebsiella pneumoniae subsp. pneumoniae	SCKP020143	SAMN07609091	PRJNA353728	GCA_002853435.2	5.85235	57.2428	2018-04-05
Klebsiella pneumoniae subsp. pneumoniae	GD4	SAMN08166690	PRJNA422171	GCA_002893825.1	5.53763	57.3766	2018-01-21
Klebsiella pneumoniae	KPNIH50	SAMN06040389	PRJNA430813	GCA_002903005.1	6.20976	56.3589	2018-01-29
Klebsiella pneumoniae	KPNIH49	SAMN06040388	PRJNA430813	GCA_002903025.1	6.37455	56.1673	2018-01-29
Klebsiella pneumoniae	KPNIH48	SAMN06040387	PRJNA430813	GCA_002935085.1	6.29682	56.2793	2018-02-04
Klebsiella pneumoniae	NUHL30457	SAMN08455837	PRJNA432625	GCA_002944845.1	5.7829	57.0198	2018-02-12
Klebsiella pneumoniae	AR_0066	SAMN04014907	PRJNA292904	GCA_002948565.1	5.7336	57.1585	2018-02-19
Klebsiella pneumoniae subsp. pneumoniae	BR7	SAMN06173548	PRJNA358426	GCA_002951555.1	5.43135	57.3631	2018-02-02
Klebsiella pneumoniae subsp. pneumoniae	BR21	SAMN06173549	PRJNA358426	GCA_002951595.1	5.70873	57.2081	2018-02-02
Klebsiella pneumoniae	FDAARGOS_156	SAMN03996301	PRJNA231221	GCA_002951635.1	5.55064	57.0589	2018-02-20
Klebsiella pneumoniae	AR_0363	SAMN07291506	PRJNA316321	GCA_002968475.1	5.89202	56.7197	2018-03-05
Klebsiella pneumoniae	AR_0361	SAMN07291504	PRJNA316321	GCA_002968495.1	5.59778	57.2428	2018-03-05
Klebsiella pneumoniae	KPHS1249	SAMN08582315	PRJNA435632	GCA_002970895.1	5.45865	57.4	2018-03-06
Klebsiella pneumoniae	DA48896	SAMN05908511	PRJNA348457	GCA_003006175.1	5.75228	56.8466	2018-03-16
Klebsiella pneumoniae	AR_0080	SAMN04014921	PRJNA292904	GCA_003010595.1	5.59897	57.3135	2018-03-19
Klebsiella pneumoniae subsp. ozaenae	AR_0096	SAMN04014937	PRJNA292904	GCA_003010735.1	5.6513	56.891	2018-03-19
Klebsiella pneumoniae	CFSAN054110	SAMN08663443	PRJNA243331	GCA_003030045.1	5.7095	57.0645	2018-04-02
Klebsiella pneumoniae	CFSAN054111	SAMN08663449	PRJNA243331	GCA_003030145.1	5.53533	57.1696	2018-04-02
Klebsiella pneumoniae	NH25	SAMN08022168	PRJNA418211	GCA_003031325.1	5.94782	56.731	2018-04-03
Klebsiella pneumoniae	NH54	SAMN08026708	PRJNA418370	GCA_003031345.1	5.64064	57.0849	2018-04-03
Klebsiella pneumoniae	WCHKP040035	SAMN08624668	PRJNA353728	GCA_003037325.2	5.53307	57.2891	2018-04-09
Klebsiella pneumoniae subsp. pneumoniae	SCKP040074	SAMN08027262	PRJNA353728	GCA_003037615.2	5.5702	57.2083	2018-05-15
Klebsiella pneumoniae	WCHKP020030	SAMN08624619	PRJNA353728	GCA_003038215.2	5.9098	56.7785	2018-04-09
Klebsiella pneumoniae	SCM96	SAMN08848079	PRJNA448464	GCA_003054385.1	5.57977	57.1946	2018-04-17
Klebsiella pneumoniae	AR_0153	SAMN04014994	PRJNA292902	GCA_003069525.1	5.79948	56.7852	2018-04-24
Klebsiella pneumoniae	AR_0141	SAMN04014982	PRJNA292902	GCA_003071305.1	5.57479	57.2557	2018-04-25
Klebsiella pneumoniae	QS17-0029	SAMN07792096	PRJNA414481	GCA_003073235.1	5.61705	57.1056	2017-10-24
Klebsiella pneumoniae	AR_0142	SAMN04014983	PRJNA292902	GCA_003073315.1	5.47951	57.3234	2018-04-28
Klebsiella pneumoniae	AR_0079	SAMN04014920	PRJNA292904	GCA_003073335.1	6.13195	56.6034	2018-04-28
Klebsiella pneumoniae	AR438	SAMN07291531	PRJNA316321	GCA_003073675.1	5.82393	56.9977	2018-04-30
Klebsiella pneumoniae	AR376	SAMN07291519	PRJNA316321	GCA_003074015.1	5.67566	57.1088	2018-04-30
Klebsiella pneumoniae	616	SAMN08391417	PRJNA431464	GCA_003076555.1	5.35956	57.3723	2018-05-01
Klebsiella pneumoniae	DA33140	SAMN09245749	PRJNA472712	GCA_003181055.1	5.65721	57.0586	2018-05-31
Klebsiella pneumoniae	DA33141	SAMN09245752	PRJNA472712	GCA_003181095.1	5.47781	57.398	2018-05-31
Klebsiella pneumoniae	DA33144	SAMN09245753	PRJNA472712	GCA_003181135.1	5.48246	57.3993	2018-05-31
Klebsiella pneumoniae	203	SAMN05774083	PRJNA278886	GCA_003186535.1	5.38027	57.3959	2018-06-05
Klebsiella pneumoniae	CCUG 70742	SAMN07602587	PRJNA401330	GCA_003194285.1	5.39114	57.3701	2018-06-06
Klebsiella pneumoniae	TVGHCRE225	SAMN07672549	PRJNA408002	GCA_003203435.1	6.10794	56.4748	2018-06-08
Klebsiella pneumoniae	AR_0087	SAMN04014928	PRJNA292904	GCA_003204175.1	5.6264	57.3041	2018-06-10
Klebsiella pneumoniae	AR_0140	SAMN04014981	PRJNA292902	GCA_003204465.1	5.5862	57.2473	2018-06-10
Klebsiella pneumoniae	CDC 0106	SAMN07373332	PRJNA395223	GCA_003267985.1	5.79457	56.8065	2018-06-26
Klebsiella pneumoniae subsp. pneumoniae	11219	SAMN09476129	PRJNA477658	GCA_003285145.1	5.37714	57.4	2018-07-02
Klebsiella pneumoniae subsp. pneumoniae	12208	SAMN09476115	PRJNA477655	GCA_003286975.1	5.21421	57.6	2018-07-03
Klebsiella pneumoniae subsp. pneumoniae	SC-7	SAMN09487268	PRJNA477912	GCA_003286995.1	5.76893	57.063	2018-07-03
Klebsiella pneumoniae	AR_362	SAMN07291505	PRJNA316321	GCA_003288375.1	5.70934	57.1449	2018-07-05
Klebsiella pneumoniae subsp. pneumoniae	KC-Pl-HB1	SAMN09638204	PRJNA480538	GCA_003330945.1	5.46472	57.2489	2018-07-20
Klebsiella pneumoniae	F1	SAMN08378650	PRJNA430804	GCA_003367555.1	5.68289	57.3842	2018-08-08
Klebsiella pneumoniae	S12	SAMN04448505	PRJNA302185	GCA_003408615.1	6.07471	56.5195	2018-08-20
Klebsiella pneumoniae subsp. pneumoniae	M5	SAMN09845872	PRJNA486427	GCA_003428845.1	5.8849	56.6595	2018-08-27
Klebsiella pneumoniae	160111	SAMN09279554	PRJNA473597	GCA_003429545.1	5.8051	57.1173	2018-08-28
Klebsiella pneumoniae	KSB1_1I-sc-2280289	SAMEA3357358	PRJNA486877	GCA_003432145.1	5.50583	57.058	2018-08-30
Klebsiella pneumoniae	MSB1_8A-sc-2280397	SAMEA3357466	PRJNA486877	GCA_003432165.1	6.10991	56.5945	2018-08-30
Klebsiella pneumoniae	INF206-sc-2280074	SAMEA3357145	PRJNA486877	GCA_003432185.1	5.59626	57.1372	2018-08-30
Klebsiella pneumoniae	KSB1_7F-sc-2280268	SAMEA3357337	PRJNA486877	GCA_003432205.1	5.41986	57.2963	2018-08-30
Klebsiella pneumoniae	INF014-sc-2279884	SAMEA3356957	PRJNA486877	GCA_003432225.1	5.52397	57.3351	2018-08-30
Klebsiella pneumoniae	INF116-sc-2279924	SAMEA3356997	PRJNA486877	GCA_003432245.1	5.46561	57.2493	2018-08-30
Klebsiella pneumoniae	QMP B2-170	SAMEA882196	PRJNA486877	GCA_003432265.1	5.42023	57.218	2018-08-30
Klebsiella pneumoniae	INF125-sc-2279943	SAMEA3357016	PRJNA486877	GCA_003432285.1	5.45682	57.2247	2018-08-30
Klebsiella pneumoniae	ZYST1	SAMN09691066	PRJNA483353	GCA_003432405.1	5.58885	57.034	2018-08-30
Klebsiella pneumoniae	AR_0076	SAMN04014917	PRJNA292904	GCA_003571525.1	5.5952	57.1206	2018-09-16
Klebsiella pneumoniae	AR_0135	SAMN04014976	PRJNA292902	GCA_003571545.1	5.52541	57.2341	2018-09-16
Klebsiella pneumoniae	AR_0160	SAMN04015001	PRJNA292902	GCA_003571585.1	5.54725	57.1739	2018-09-16
Klebsiella pneumoniae	AR_0075	SAMN04014916	PRJNA292904	GCA_003571605.1	5.96185	56.8717	2018-09-16
Klebsiella pneumoniae	AR_0097	SAMN04014938	PRJNA292904	GCA_003571645.1	5.70373	57.0139	2018-09-16
Klebsiella pneumoniae	AR_0109	SAMN04014950	PRJNA292904	GCA_003571705.1	5.92483	56.4619	2018-09-16
Klebsiella pneumoniae	AR_0046	SAMN04014887	PRJNA292904	GCA_003571745.1	5.76872	56.713	2018-09-16
Klebsiella pneumoniae	KP33	SAMD00110861	PRJDB5929	GCA_003574235.1	5.65649	56.7117	2018-07-20
Klebsiella pneumoniae	KP64	SAMD00059741	PRJDB5929	GCA_003574255.1	5.72179	56.9658	2018-07-20
Klebsiella pneumoniae	KP67	SAMD00059744	PRJDB5929	GCA_003574275.1	5.7218	56.9658	2018-07-20
Klebsiella pneumoniae	GSU10-3	SAMD00116246	PRJDB6962	GCA_003584585.1	5.84888	57.0937	2018-06-05
Klebsiella pneumoniae	INF235-sc-2280127	SAMEA3357198	PRJNA486877	GCA_003590665.1	5.59699	56.8214	2018-09-24
Klebsiella pneumoniae	CNR48	SAMEA104569902	PRJEB24842	GCA_900323945.1	5.13867	57.7	2018-06-30
Klebsiella pneumoniae subsp. rhinoscleromatis SB3432	SB3432	SAMEA3283109	PRJNA50357	GCA_000967845.1	5.38445	57.105	2013-05-15
Klebsiella pneumoniae subsp. pneumoniae	ST2017:950142398	SAMN04011439	PRJNA287968	GCA_001316945.3	5.95392	56.9279	2017-10-04
Klebsiella pneumoniae	U25	SAMN03780451	PRJNA288422	GCA_001463165.1	5.49187	57.4	2015-12-09
Klebsiella pneumoniae subsp. pneumoniae	KPN_KPC_HUG_07	SAMN06335643	PRJNA324148	GCA_002007665.1	5.8044	56.9869	2017-02-28
Klebsiella pneumoniae	704SK6	SAMN07260304	PRJNA391268	GCA_002211665.1	5.74513	56.8391	2017-06-30
Klebsiella pneumoniae	KP6	SAMN08117205	PRJNA420594	GCA_002831525.1	5.32458	57.6	2017-12-10
Klebsiella pneumoniae	KP9	SAMN08117209	PRJNA420765	GCA_002845905.1	5.33961	57.5	2017-12-20
Klebsiella pneumoniae	KP10	SAMN08117210	PRJNA420767	GCA_002845925.1	5.06182	58	2017-12-20
Klebsiella pneumoniae	KP14	SAMN08117217	PRJNA420653	GCA_002845945.1	5.18733	57.8	2017-12-20
Klebsiella pneumoniae	KP7	SAMN08117788	PRJNA420616	GCA_002845965.1	5.40506	57.4	2017-12-20
Klebsiella pneumoniae	LS357	SAMN08281238	PRJNA428157	GCA_002870885.1	5.62475	57.1596	2018-01-10
Klebsiella pneumoniae	HS09565	SAMN08281172	PRJNA428136	GCA_002870905.1	5.58464	57.3022	2018-01-10
Klebsiella pneumoniae	HS102438	SAMN08281171	PRJNA428135	GCA_002870925.1	5.81747	57.0171	2018-01-10
Klebsiella pneumoniae	LS355	SAMN08281242	PRJNA428161	GCA_002870945.1	5.54084	57.243	2018-01-10
Klebsiella pneumoniae	LS358	SAMN08281239	PRJNA428158	GCA_002870985.1	5.06189	58	2018-01-10
Klebsiella pneumoniae	L491	SAMN08932690	PRJNA449865	GCA_003111885.1	5.95824	56.8744	2018-05-10
Klebsiella pneumoniae	L388	SAMN08932689	PRJNA449865	GCA_003112125.1	5.94539	56.9546	2018-05-10
Klebsiella pneumoniae	CCUG 70747	SAMN07602916	PRJNA401330	GCA_003194325.1	5.56192	57.2594	2018-06-06
Klebsiella pneumoniae subsp. pneumoniae	JNM8C2	SAMN09604002	PRJNA479753	GCA_003368345.1	6.07839	56.4867	2018-08-09
Klebsiella pneumoniae	JNM10C3	SAMN09604068	PRJNA479760	GCA_003368365.1	5.60536	56.9307	2018-08-09
Klebsiella pneumoniae	207M1D0-sc-2013-04-03T11:21:06Z-1606409	SAMEA1920840	PRJEB12753	GCA_900069965.1	5.87029	56.958	2016-05-16
Klebsiella pneumoniae	FDAARGOS_445	SAMN07312489	PRJNA231221	GCA_002386225.2	5.61416	57.166	2017-09-28
Klebsiella pneumoniae	FDAARGOS_440	SAMN07312484	PRJNA231221	GCA_002635725.1	5.60674	57.1767	2017-10-18
Klebsiella pneumoniae	FDAARGOS_436	SAMN07312480	PRJNA231221	GCA_002636095.1	5.6259	57.1485	2017-10-18
Klebsiella pneumoniae	FDAARGOS_447	SAMN07312491	PRJNA231221	GCA_002636215.1	5.78997	57.1106	2017-10-18
Klebsiella pneumoniae	FDAARGOS_442	SAMN07312486	PRJNA231221	GCA_002636375.1	5.72772	57.0136	2017-10-18
Klebsiella pneumoniae	FDAARGOS_443	SAMN07312487	PRJNA231221	GCA_002636515.1	5.95158	57.0432	2017-10-18
Klebsiella pneumoniae	Kp589	SAMN08904739	PRJNA449447	GCA_003056445.1	5.77857	56.9568	2018-04-18
Klebsiella pneumoniae subsp. pneumoniae Ecl8	Ecl8	SAMEA2272247	PRJEB401	GCA_000315385.1	5.53086	57.2	2012-11-09
Klebsiella pneumoniae subsp. rhinoscleromatis ATCC 13884	ATCC 13884	SAMN00120581	PRJNA40083	GCA_000163455.1	5.45003	56.9	2009-09-22
Klebsiella pneumoniae subsp. pneumoniae LCT-KP214	LCT-KP214	SAMN02469356	PRJNA89611	GCA_000255975.2	5.79146	56.3	2012-03-23
Klebsiella pneumoniae subsp. pneumoniae WGLW1	WGLW1	SAMN02463956	PRJNA169453	GCA_000300655.1	5.54833	57.2	2012-09-18
Klebsiella pneumoniae subsp. pneumoniae WGLW2	WGLW2	SAMN02463957	PRJNA169454	GCA_000300675.1	5.746	56.8	2012-09-18
Klebsiella pneumoniae subsp. pneumoniae KpO3210	KpO3210	SAMN01731171	PRJNA175243	GCA_000300735.3	5.77191	56.9	2012-10-01
Klebsiella pneumoniae subsp. pneumoniae KpQ3	KpQ3	SAMN02469893	PRJNA172823	GCA_000300835.1	5.46667	57.3	2012-10-02
Klebsiella pneumoniae subsp. pneumoniae WGLW3	WGLW3	SAMN02463958	PRJNA169455	GCA_000300935.1	5.54808	57.2	2012-09-18
Klebsiella pneumoniae subsp. pneumoniae WGLW5	WGLW5	SAMN02463959	PRJNA169456	GCA_000300955.1	5.82182	56.7	2012-09-18
Klebsiella pneumoniae LCT-KP182	LCT-KP182	SAMN02469374	PRJNA209228	GCA_000441835.1	5.80174	56.9	2013-07-17
Klebsiella pneumoniae LCT-KP289	LCT-KP289	SAMN02469375	PRJNA209227	GCA_000441855.1	6.06816	56.4	2013-07-17
Klebsiella pneumoniae 909957	909957	SAMN02436803	PRJNA183829	GCA_000485755.1	5.63755	57	2013-10-25
Klebsiella pneumoniae BIDMC 41	BIDMC 41	SAMN02138672	PRJNA202053	GCA_000492195.1	5.70245	56.9	2013-10-30
Klebsiella pneumoniae BIDMC 40	BIDMC 40	SAMN02138671	PRJNA202052	GCA_000492215.1	5.5546	57.1	2013-10-30
Klebsiella pneumoniae BIDMC 36	BIDMC 36	SAMN02138667	PRJNA202048	GCA_000492295.1	5.2086	57.5	2013-10-30
Klebsiella pneumoniae BIDMC 25	BIDMC 25	SAMN02138655	PRJNA202036	GCA_000492315.1	5.44003	57	2013-10-30
Klebsiella pneumoniae BIDMC 24	BIDMC 24	SAMN02138654	PRJNA202035	GCA_000492335.1	5.38163	57.3	2013-10-30
Klebsiella pneumoniae BIDMC 23	BIDMC 23	SAMN02138653	PRJNA202034	GCA_000492355.1	5.49041	57.2	2013-10-30
Klebsiella pneumoniae BIDMC 22	BIDMC 22	SAMN02138652	PRJNA202033	GCA_000492375.1	5.44503	57.2	2013-10-30
Klebsiella pneumoniae BIDMC 21	BIDMC 21	SAMN02138651	PRJNA202032	GCA_000492395.1	5.48148	57.1	2013-10-30
Klebsiella pneumoniae UCICRE 8	UCICRE 8	SAMN02138613	PRJNA201991	GCA_000492515.1	5.38581	57.2	2013-10-30
Klebsiella pneumoniae UCICRE 7	UCICRE 7	SAMN02138612	PRJNA201990	GCA_000492535.1	5.49487	57.1	2013-10-30
Klebsiella pneumoniae UCICRE 6	UCICRE 6	SAMN02138611	PRJNA201989	GCA_000492555.1	5.47641	57.2	2013-10-30
Klebsiella pneumoniae UCICRE 4	UCICRE 4	SAMN02138609	PRJNA201987	GCA_000492595.1	5.54844	57.2	2013-10-30
Klebsiella pneumoniae UCICRE 2	UCICRE 2	SAMN02138607	PRJNA201985	GCA_000492635.1	5.34611	57.4	2013-10-30
Klebsiella pneumoniae BWH 30	BWH 30	SAMN02138595	PRJNA201970	GCA_000492695.1	5.53359	57.3	2013-10-30
Klebsiella pneumoniae BWH 28	BWH 28	SAMN02138593	PRJNA201968	GCA_000492735.1	5.5571	57.2	2013-10-30
Klebsiella pneumoniae MGH 48	MGH 48	SAMN02138588	PRJNA201963	GCA_000492755.1	5.45642	57.2	2013-10-30
Klebsiella pneumoniae MGH 46	MGH 46	SAMN02138586	PRJNA201961	GCA_000492775.1	5.67531	57	2013-10-30
Klebsiella pneumoniae MGH 36	MGH 36	SAMN02138576	PRJNA201951	GCA_000492875.1	5.56406	57.3	2013-10-30
Klebsiella pneumoniae MGH 32	MGH 32	SAMN02138572	PRJNA201947	GCA_000492915.1	5.61128	57	2013-10-30
Klebsiella pneumoniae MGH 30	MGH 30	SAMN02138570	PRJNA201945	GCA_000492935.1	5.54349	57.1	2013-10-30
Klebsiella pneumoniae MGH 21	MGH 21	SAMN02138561	PRJNA201936	GCA_000493075.1	5.54258	57.1	2013-10-30
Klebsiella pneumoniae MGH 19	MGH 19	SAMN02138559	PRJNA201934	GCA_000493115.1	5.24597	57.5	2013-10-30
Klebsiella pneumoniae MGH 18	MGH 18	SAMN02138558	PRJNA201933	GCA_000493135.1	5.37289	57.4	2013-10-30
Klebsiella pneumoniae MGH 17	MGH 17	SAMN02138557	PRJNA201932	GCA_000493155.1	5.52473	57.1	2013-10-30
Klebsiella pneumoniae BIDMC 31	BIDMC 31	SAMN02138661	PRJNA202042	GCA_000521985.1	5.34003	57.3	2014-01-23
Klebsiella pneumoniae subsp. pneumoniae SA1	SA1	SAMEA3138861	PRJEB4361	GCA_000529645.1	5.49928	57.2	2014-01-06
Klebsiella pneumoniae subsp. pneumoniae BJ1-GA	BJ1-GA	SAMEA3138863	PRJEB4360	GCA_000529705.1	5.4325	57.3	2014-01-06
Klebsiella pneumoniae subsp. pneumoniae T69	T69	SAMEA3138865	PRJEB4362	GCA_000529775.1	5.48653	57.2	2014-01-06
Klebsiella pneumoniae UCI 44	UCI 44	SAMN02356624	PRJNA219296	GCA_000566725.1	5.83939	56.9	2014-02-06
Klebsiella pneumoniae UCI 43	UCI 43	SAMN02356623	PRJNA219295	GCA_000566745.1	5.84877	56.9	2014-02-06
Klebsiella pneumoniae UCI 42	UCI 42	SAMN02356622	PRJNA219294	GCA_000566765.1	5.49127	57.1	2014-02-06
Klebsiella pneumoniae UCI 41	UCI 41	SAMN02356621	PRJNA219293	GCA_000566785.1	5.74095	57	2014-02-06
Klebsiella pneumoniae UCI 38	UCI 38	SAMN02356618	PRJNA219289	GCA_000566805.1	5.76442	57	2014-02-06
Klebsiella pneumoniae UCI 37	UCI 37	SAMN02356617	PRJNA219287	GCA_000566825.1	5.76921	57	2014-02-06
Klebsiella pneumoniae UCI 34	UCI 34	SAMN02356614	PRJNA219284	GCA_000566845.1	5.60883	57.2	2014-02-06
Klebsiella pneumoniae UCI 33	UCI 33	SAMN02356613	PRJNA219283	GCA_000566865.1	5.80535	57	2014-02-06
Klebsiella pneumoniae UCI 26	UCI 26	SAMN02356606	PRJNA219276	GCA_000566885.1	5.35225	57.5	2014-02-06
Klebsiella pneumoniae UCI 25	UCI 25	SAMN02356605	PRJNA219275	GCA_000566905.1	5.54203	57.2	2014-02-06
Klebsiella pneumoniae UCI 22	UCI 22	SAMN02356602	PRJNA219272	GCA_000566925.1	5.66008	57.2	2014-02-06
Klebsiella pneumoniae UCI 21	UCI 21	SAMN02356601	PRJNA219271	GCA_000566945.1	5.32243	57.3	2014-02-06
Klebsiella pneumoniae UCI 20	UCI 20	SAMN02356600	PRJNA219270	GCA_000566965.1	5.53662	57.3	2014-02-06
Klebsiella pneumoniae UCI 19	UCI 19	SAMN02356599	PRJNA219269	GCA_000566985.1	5.42676	57.3	2014-02-06
Klebsiella pneumoniae BIDMC 45	BIDMC 45	SAMN02356594	PRJNA219262	GCA_000567025.1	5.72504	57	2014-02-06
Klebsiella pneumoniae BIDMC 53	BIDMC 53	SAMN02356593	PRJNA219261	GCA_000567045.1	5.6128	56.9	2014-02-06
Klebsiella pneumoniae BIDMC 52	BIDMC 52	SAMN02356592	PRJNA219260	GCA_000567065.1	5.32857	57.5	2014-02-06
Klebsiella pneumoniae BIDMC 51	BIDMC 51	SAMN02356591	PRJNA219259	GCA_000567085.1	5.49215	57.3	2014-02-06
Klebsiella pneumoniae BIDMC 48	BIDMC 48	SAMN02356587	PRJNA219255	GCA_000567105.1	5.46083	57.3	2014-02-06
Klebsiella pneumoniae BIDMC 47	BIDMC 47	SAMN02356586	PRJNA219254	GCA_000567125.1	5.33724	57.4	2014-02-06
Klebsiella pneumoniae BIDMC 46b	BIDMC 46b	SAMN02356585	PRJNA219253	GCA_000567145.1	5.29241	57.5	2014-02-06
Klebsiella pneumoniae BIDMC 46a	BIDMC 46a	SAMN02356584	PRJNA219252	GCA_000567165.1	5.62415	56.9	2014-02-06
Klebsiella pneumoniae BIDMC 42b	BIDMC 42b	SAMN02356580	PRJNA219248	GCA_000567185.1	5.36996	57.3	2014-02-06
Klebsiella pneumoniae BIDMC 42a	BIDMC 42a	SAMN02356579	PRJNA219247	GCA_000567205.1	5.38778	57.3	2014-02-06
Klebsiella pneumoniae BIDMC 34	BIDMC 34	SAMN02138665	PRJNA202046	GCA_000567245.1	5.71639	57.1	2014-02-06
Klebsiella pneumoniae BIDMC 32	BIDMC 32	SAMN02138662	PRJNA202043	GCA_000567265.1	5.76752	57.1	2014-02-06
Klebsiella pneumoniae BIDMC 18D	BIDMC 18D	SAMN02138645	PRJNA202026	GCA_000567285.1	5.72226	56.9	2014-02-06
Klebsiella pneumoniae BIDMC 18A	BIDMC 18A	SAMN02138642	PRJNA202023	GCA_000567305.1	5.64976	57.2	2014-02-06
Klebsiella pneumoniae BIDMC 14	BIDMC 14	SAMN02138637	PRJNA202018	GCA_000567325.1	5.89568	56.5	2014-02-06
Klebsiella pneumoniae BIDMC 13	BIDMC 13	SAMN02138636	PRJNA202017	GCA_000567345.1	5.76464	57	2014-02-06
Klebsiella pneumoniae BIDMC 12B	BIDMC 12B	SAMN02138634	PRJNA202015	GCA_000567365.1	5.91826	57	2014-02-06
Klebsiella pneumoniae BIDMC 12A	BIDMC 12A	SAMN02138633	PRJNA202014	GCA_000567385.1	5.81414	57	2014-02-06
Klebsiella pneumoniae BIDMC 11	BIDMC 11	SAMN02138632	PRJNA202013	GCA_000567405.1	5.56907	57.3	2014-02-06
Klebsiella pneumoniae BIDMC 7B	BIDMC 7B	SAMN02138628	PRJNA202009	GCA_000567425.1	5.71755	57	2014-02-06
Klebsiella pneumoniae BIDMC 5	BIDMC 5	SAMN02138625	PRJNA202006	GCA_000567445.1	5.79855	57	2014-02-06
Klebsiella pneumoniae BIDMC 4	BIDMC 4	SAMN02138624	PRJNA202005	GCA_000567465.1	5.55834	57.1	2014-02-06
Klebsiella pneumoniae BIDMC 2A	BIDMC 2A	SAMN02138621	PRJNA202002	GCA_000567485.1	5.49337	57.3	2014-02-06
Klebsiella pneumoniae BIDMC 1	BIDMC 1	SAMN02138620	PRJNA202001	GCA_000567505.1	5.696	57.1	2014-02-06
Klebsiella pneumoniae UCICRE 1	UCICRE 1	SAMN02138606	PRJNA201984	GCA_000567525.1	5.74899	57.1	2014-02-06
Klebsiella pneumoniae BWH 41	BWH 41	SAMN02138603	PRJNA201978	GCA_000567545.1	5.63678	57.2	2014-02-06
Klebsiella pneumoniae BWH 36	BWH 36	SAMN02138599	PRJNA201974	GCA_000567565.1	5.72455	57	2014-02-06
Klebsiella pneumoniae BWH 22	BWH 22	SAMN02138591	PRJNA201966	GCA_000567585.1	5.55407	57.3	2014-02-06
Klebsiella pneumoniae BWH 15	BWH 15	SAMN02138590	PRJNA201965	GCA_000567605.1	5.51535	57.3	2014-02-06
Klebsiella pneumoniae BWH 2	BWH 2	SAMN02138589	PRJNA201964	GCA_000567625.1	5.58374	56.9	2014-02-06
Klebsiella pneumoniae MGH 47	MGH 47	SAMN02138587	PRJNA201962	GCA_000567645.1	5.59865	57.2	2014-02-06
Klebsiella pneumoniae MGH 45	MGH 45	SAMN02138585	PRJNA201960	GCA_000567665.1	5.59425	57.2	2014-02-06
Klebsiella pneumoniae MGH 43	MGH 43	SAMN02138583	PRJNA201958	GCA_000567685.1	5.44712	57.3	2014-02-06
Klebsiella pneumoniae MGH 39	MGH 39	SAMN02138579	PRJNA201954	GCA_000567725.1	5.73436	57	2014-02-06
Klebsiella pneumoniae MGH 35	MGH 35	SAMN02138575	PRJNA201950	GCA_000567745.1	5.47017	57.3	2014-02-06
Klebsiella pneumoniae MGH 29	MGH 29	SAMN02138569	PRJNA201944	GCA_000567785.1	5.60276	57.2	2014-02-06
Klebsiella pneumoniae BIDMC 7A	BIDMC 7A	SAMN02138627	PRJNA202008	GCA_000567825.1	5.72917	57	2014-02-06
Klebsiella pneumoniae UCICRE 13	UCICRE 13	SAMN02138618	PRJNA201999	GCA_000567845.1	5.32428	57.3	2014-02-06
Klebsiella pneumoniae CHS 60	CHS 60	SAMN02581362	PRJNA234229	GCA_000633735.1	5.59106	57.1	2014-04-15
Klebsiella pneumoniae CHS 47	CHS 47	SAMN02581349	PRJNA234216	GCA_000633755.1	5.56125	57.1	2014-04-15
Klebsiella pneumoniae CHS 42	CHS 42	SAMN02581344	PRJNA234211	GCA_000633775.1	5.78801	57	2014-04-15
Klebsiella pneumoniae	SB2390	SAMEA3139002	PRJEB4159	GCA_000689275.1	5.65817	57	2014-04-10
Klebsiella pneumoniae BIDMC 18B	BIDMC 18B	SAMN02138643	PRJNA202024	GCA_000692915.1	5.74857	57	2014-05-19
Klebsiella pneumoniae BIDMC 54	BIDMC 54	SAMN02581275	PRJNA234142	GCA_000692935.1	5.53331	57.3	2014-05-19
Klebsiella pneumoniae BIDMC 55	BIDMC 55	SAMN02581276	PRJNA234143	GCA_000692955.1	5.37105	57.3	2014-05-19
Klebsiella pneumoniae BIDMC 60	BIDMC 60	SAMN02581281	PRJNA234148	GCA_000692975.1	5.77847	57.1	2014-05-19
Klebsiella pneumoniae BIDMC 68	BIDMC 68	SAMN02581289	PRJNA234156	GCA_000693015.1	5.79212	57.1	2014-05-19
Klebsiella pneumoniae BIDMC 69	BIDMC 69	SAMN02581290	PRJNA234157	GCA_000693035.1	5.54159	57.1	2014-05-19
Klebsiella pneumoniae BWH 45	BWH 45	SAMN02581255	PRJNA234122	GCA_000693055.1	6.0258	56.8	2014-05-19
Klebsiella pneumoniae BWH 46	BWH 46	SAMN02581256	PRJNA234123	GCA_000693075.1	5.24573	57.5	2014-05-19
Klebsiella pneumoniae BWH 47	BWH 47	SAMN02581301	PRJNA234168	GCA_000693095.1	6.02866	56.4	2014-05-19
Klebsiella pneumoniae BWH 48	BWH 48	SAMN02581302	PRJNA234169	GCA_000693115.1	5.52775	57.2	2014-05-19
Klebsiella pneumoniae CHS 02	CHS 02	SAMN02581304	PRJNA234171	GCA_000693135.1	6.05741	56.7	2014-05-19
Klebsiella pneumoniae CHS 03	CHS 03	SAMN02581305	PRJNA234172	GCA_000693155.1	5.98102	56.8	2014-05-19
Klebsiella pneumoniae CHS 05	CHS 05	SAMN02581307	PRJNA234174	GCA_000693175.1	5.91184	56.9	2014-05-19
Klebsiella pneumoniae CHS 06	CHS 06	SAMN02581308	PRJNA234175	GCA_000693195.1	5.95779	56.9	2014-05-19
Klebsiella pneumoniae CHS 07	CHS 07	SAMN02581309	PRJNA234176	GCA_000693215.1	5.90103	56.9	2014-05-19
Klebsiella pneumoniae CHS 09	CHS 09	SAMN02581311	PRJNA234178	GCA_000693235.1	5.88476	56.9	2014-05-19
Klebsiella pneumoniae CHS 11	CHS 11	SAMN02581313	PRJNA234180	GCA_000693255.1	5.67044	57.1	2014-05-19
Klebsiella pneumoniae CHS 12	CHS 12	SAMN02581314	PRJNA234181	GCA_000693275.1	5.94538	56.9	2014-05-19
Klebsiella pneumoniae CHS 13	CHS 13	SAMN02581315	PRJNA234182	GCA_000693295.1	5.92134	56.9	2014-05-19
Klebsiella pneumoniae CHS 14	CHS 14	SAMN02581316	PRJNA234183	GCA_000693315.1	5.91396	56.9	2014-05-19
Klebsiella pneumoniae CHS 17	CHS 17	SAMN02581319	PRJNA234186	GCA_000693335.1	5.67305	57	2014-05-19
Klebsiella pneumoniae CHS 18	CHS 18	SAMN02581320	PRJNA234187	GCA_000693355.1	5.65754	57.1	2014-05-19
Klebsiella pneumoniae CHS 19	CHS 19	SAMN02581321	PRJNA234188	GCA_000693375.1	5.95669	56.9	2014-05-19
Klebsiella pneumoniae CHS 20	CHS 20	SAMN02581322	PRJNA234189	GCA_000693395.1	5.47015	57.1	2014-05-19
Klebsiella pneumoniae CHS 22	CHS 22	SAMN02581324	PRJNA234191	GCA_000693415.1	5.91013	56.9	2014-05-19
Klebsiella pneumoniae CHS 23	CHS 23	SAMN02581325	PRJNA234192	GCA_000693435.1	5.88841	56.9	2014-05-19
Klebsiella pneumoniae CHS 24	CHS 24	SAMN02581326	PRJNA234193	GCA_000693455.1	5.49236	57.3	2014-05-19
Klebsiella pneumoniae CHS 25	CHS 25	SAMN02581327	PRJNA234194	GCA_000693475.1	5.85873	56.9	2014-05-19
Klebsiella pneumoniae CHS 26	CHS 26	SAMN02581328	PRJNA234195	GCA_000693495.1	5.87347	56.9	2014-05-19
Klebsiella pneumoniae CHS 27	CHS 27	SAMN02581329	PRJNA234196	GCA_000693515.1	5.90305	56.9	2014-05-19
Klebsiella pneumoniae CHS 28	CHS 28	SAMN02581330	PRJNA234197	GCA_000693535.1	5.95468	56.9	2014-05-19
Klebsiella pneumoniae CHS 29	CHS 29	SAMN02581331	PRJNA234198	GCA_000693555.1	5.85924	56.9	2014-05-19
Klebsiella pneumoniae CHS 30	CHS 30	SAMN02581332	PRJNA234199	GCA_000693575.1	5.92095	56.9	2014-05-19
Klebsiella pneumoniae CHS 31	CHS 31	SAMN02581333	PRJNA234200	GCA_000693595.1	5.77825	57	2014-05-19
Klebsiella pneumoniae CHS 32	CHS 32	SAMN02581334	PRJNA234201	GCA_000693615.1	5.88175	56.9	2014-05-19
Klebsiella pneumoniae CHS 33	CHS 33	SAMN02581335	PRJNA234202	GCA_000693635.1	5.91592	56.9	2014-05-19
Klebsiella pneumoniae CHS 34	CHS 34	SAMN02581336	PRJNA234203	GCA_000693655.1	5.97029	56.8	2014-05-19
Klebsiella pneumoniae CHS 35	CHS 35	SAMN02581337	PRJNA234204	GCA_000693675.1	5.90576	56.9	2014-05-19
Klebsiella pneumoniae CHS 36	CHS 36	SAMN02581338	PRJNA234205	GCA_000693695.1	5.8725	56.9	2014-05-19
Klebsiella pneumoniae CHS 37	CHS 37	SAMN02581339	PRJNA234206	GCA_000693715.1	5.90195	56.9	2014-05-19
Klebsiella pneumoniae CHS 38	CHS 38	SAMN02581340	PRJNA234207	GCA_000693735.1	5.86426	56.9	2014-05-19
Klebsiella pneumoniae CHS 39	CHS 39	SAMN02581341	PRJNA234208	GCA_000693755.1	5.89548	56.9	2014-05-19
Klebsiella pneumoniae CHS 40	CHS 40	SAMN02581342	PRJNA234209	GCA_000693775.1	5.84694	56.9	2014-05-19
Klebsiella pneumoniae CHS 41	CHS 41	SAMN02581343	PRJNA234210	GCA_000693795.1	5.88846	56.9	2014-05-19
Klebsiella pneumoniae CHS 43	CHS 43	SAMN02581345	PRJNA234212	GCA_000693815.1	5.7208	57	2014-05-19
Klebsiella pneumoniae CHS 44	CHS 44	SAMN02581346	PRJNA234213	GCA_000693835.1	5.85746	56.9	2014-05-19
Klebsiella pneumoniae CHS 45	CHS 45	SAMN02581347	PRJNA234214	GCA_000693855.1	5.89311	56.9	2014-05-19
Klebsiella pneumoniae CHS 46	CHS 46	SAMN02581348	PRJNA234215	GCA_000693875.1	5.89735	56.9	2014-05-19
Klebsiella pneumoniae CHS 48	CHS 48	SAMN02581350	PRJNA234217	GCA_000693895.1	5.72595	57	2014-05-19
Klebsiella pneumoniae CHS 49	CHS 49	SAMN02581351	PRJNA234218	GCA_000693915.1	5.71877	57	2014-05-19
Klebsiella pneumoniae CHS 50	CHS 50	SAMN02581352	PRJNA234219	GCA_000693935.1	5.71301	57	2014-05-19
Klebsiella pneumoniae CHS 51	CHS 51	SAMN02581353	PRJNA234220	GCA_000693955.1	5.72364	57	2014-05-19
Klebsiella pneumoniae CHS 52	CHS 52	SAMN02581354	PRJNA234221	GCA_000693975.1	5.91074	56.9	2014-05-19
Klebsiella pneumoniae CHS 53	CHS 53	SAMN02581355	PRJNA234222	GCA_000693995.1	5.88454	56.9	2014-05-19
Klebsiella pneumoniae CHS 54	CHS 54	SAMN02581356	PRJNA234223	GCA_000694015.1	5.91113	56.9	2014-05-19
Klebsiella pneumoniae CHS 55	CHS 55	SAMN02581357	PRJNA234224	GCA_000694035.1	5.96622	56.9	2014-05-19
Klebsiella pneumoniae CHS 56	CHS 56	SAMN02581358	PRJNA234225	GCA_000694055.1	5.78364	57	2014-05-19
Klebsiella pneumoniae CHS 57	CHS 57	SAMN02581359	PRJNA234226	GCA_000694075.1	5.90954	56.9	2014-05-19
Klebsiella pneumoniae CHS 58	CHS 58	SAMN02581360	PRJNA234227	GCA_000694095.1	5.77274	56.9	2014-05-19
Klebsiella pneumoniae CHS 59	CHS 59	SAMN02581361	PRJNA234228	GCA_000694115.1	5.80578	56.8	2014-05-19
Klebsiella pneumoniae CHS 61	CHS 61	SAMN02581363	PRJNA234230	GCA_000694135.1	5.69277	57.1	2014-05-19
Klebsiella pneumoniae CHS 62	CHS 62	SAMN02581364	PRJNA234231	GCA_000694155.1	5.87901	56.9	2014-05-19
Klebsiella pneumoniae CHS 63	CHS 63	SAMN02581365	PRJNA234232	GCA_000694175.1	5.68822	57.1	2014-05-19
Klebsiella pneumoniae CHS 64	CHS 64	SAMN02581366	PRJNA234233	GCA_000694195.1	5.87409	56.9	2014-05-19
Klebsiella pneumoniae CHS 65	CHS 65	SAMN02581367	PRJNA234234	GCA_000694215.1	5.75154	56.8	2014-05-19
Klebsiella pneumoniae CHS 66	CHS 66	SAMN02581368	PRJNA234235	GCA_000694235.1	5.42995	57.3	2014-05-19
Klebsiella pneumoniae CHS 67	CHS 67	SAMN02581369	PRJNA234236	GCA_000694255.1	5.81971	57	2014-05-19
Klebsiella pneumoniae CHS 70	CHS 70	SAMN02581372	PRJNA234239	GCA_000694275.1	5.96533	56.8	2014-05-19
Klebsiella pneumoniae CHS 71	CHS 71	SAMN02581373	PRJNA234240	GCA_000694295.1	5.88405	56.9	2014-05-19
Klebsiella pneumoniae CHS 72	CHS 72	SAMN02581374	PRJNA234241	GCA_000694315.1	5.721	57.1	2014-05-19
Klebsiella pneumoniae CHS 73	CHS 73	SAMN02581375	PRJNA234242	GCA_000694335.1	5.87918	56.9	2014-05-19
Klebsiella pneumoniae CHS 74	CHS 74	SAMN02581376	PRJNA234243	GCA_000694355.1	5.9361	56.9	2014-05-19
Klebsiella pneumoniae CHS 75	CHS 75	SAMN02581377	PRJNA234244	GCA_000694375.1	5.90154	56.9	2014-05-19
Klebsiella pneumoniae CHS 76	CHS 76	SAMN02581378	PRJNA234245	GCA_000694395.1	5.93351	56.9	2014-05-19
Klebsiella pneumoniae CHS 80	CHS 80	SAMN02581382	PRJNA234249	GCA_000694415.1	5.91396	56.9	2014-05-19
Klebsiella pneumoniae MGH 51	MGH 51	SAMN02581383	PRJNA234250	GCA_000694435.1	5.77228	57	2014-05-19
Klebsiella pneumoniae MGH 52	MGH 52	SAMN02581384	PRJNA234251	GCA_000694455.1	5.51592	57	2014-05-19
Klebsiella pneumoniae MGH 60	MGH 60	SAMN02581392	PRJNA234259	GCA_000694495.1	5.51301	57.3	2014-05-19
Klebsiella pneumoniae MGH 64	MGH 64	SAMN02581396	PRJNA234263	GCA_000694515.1	5.40765	57.4	2014-05-19
Klebsiella pneumoniae MGH 65	MGH 65	SAMN02581397	PRJNA234264	GCA_000694535.1	5.88498	56.7	2014-05-19
Klebsiella pneumoniae MGH 66	MGH 66	SAMN02581398	PRJNA234265	GCA_000694555.1	5.05362	57.5	2014-05-19
Klebsiella pneumoniae MGH 67	MGH 67	SAMN02581240	PRJNA234107	GCA_000694575.1	5.69912	57.1	2014-05-19
Klebsiella pneumoniae MGH 69	MGH 69	SAMN02581242	PRJNA234109	GCA_000694615.1	5.77655	56.9	2014-05-19
Klebsiella pneumoniae MGH 70	MGH 70	SAMN02581243	PRJNA234110	GCA_000694635.1	5.69196	57	2014-05-19
Klebsiella pneumoniae MGH 71	MGH 71	SAMN02581244	PRJNA234111	GCA_000694655.1	5.63003	57	2014-05-19
Klebsiella pneumoniae MGH 72	MGH 72	SAMN02581245	PRJNA234112	GCA_000694675.1	5.50894	57.3	2014-05-19
Klebsiella pneumoniae MGH 73	MGH 73	SAMN02581246	PRJNA234113	GCA_000694695.1	5.50572	57	2014-05-19
Klebsiella pneumoniae MGH 74	MGH 74	SAMN02581247	PRJNA234114	GCA_000694715.1	5.58896	57.2	2014-05-19
Klebsiella pneumoniae MGH 79	MGH 79	SAMN02581252	PRJNA234119	GCA_000694755.1	5.76492	57	2014-05-19
Klebsiella pneumoniae UCI 55	UCI 55	SAMN02581261	PRJNA234128	GCA_000694795.1	5.75854	57	2014-05-19
Klebsiella pneumoniae UCI 56	UCI 56	SAMN02581262	PRJNA234129	GCA_000694815.1	5.38606	57.3	2014-05-19
Klebsiella pneumoniae UCI 59	UCI 59	SAMN02581265	PRJNA234132	GCA_000694835.1	5.43985	57.2	2014-05-19
Klebsiella pneumoniae UCI 61	UCI 61	SAMN02581267	PRJNA234134	GCA_000694855.1	5.63714	57.2	2014-05-19
Klebsiella pneumoniae UCI 62	UCI 62	SAMN02581268	PRJNA234135	GCA_000694875.1	5.42743	57.3	2014-05-19
Klebsiella pneumoniae UCI 63	UCI 63	SAMN02581269	PRJNA234136	GCA_000694895.1	5.58325	57.2	2014-05-19
Klebsiella pneumoniae UCI 67	UCI 67	SAMN02581273	PRJNA234140	GCA_000694915.1	5.74564	57.1	2014-05-19
Klebsiella pneumoniae UCI 68	UCI 68	SAMN02581274	PRJNA234141	GCA_000694935.1	5.42229	57.3	2014-05-19
Klebsiella pneumoniae UCI 17	UCI 17	SAMN02356597	PRJNA219267	GCA_000706585.1	5.73358	57.1	2014-06-13
Klebsiella pneumoniae BIDMC 10	BIDMC 10	SAMN02138631	PRJNA202012	GCA_000706605.1	5.82271	57	2014-06-13
Klebsiella pneumoniae BIDMC 33B	BIDMC 33B	SAMN02138664	PRJNA202045	GCA_000707985.1	5.8786	57	2014-06-13
Klebsiella pneumoniae	MRSN8157	SAMN02900563	PRJNA254180	GCA_000738865.1	5.53737	57.2	2014-08-08
Klebsiella pneumoniae	MRSN6920	SAMN02900562	PRJNA254180	GCA_000738875.1	5.54352	57.2	2014-08-08
Klebsiella pneumoniae	ATCC 13883	SAMN02870152	PRJNA244567	GCA_000742135.1	5.54578	57	2014-08-19
Klebsiella pneumoniae	KPPR1	SAMN02798558	PRJNA248444	GCA_000755605.1	5.4668	57.3	2014-09-17
Klebsiella pneumoniae	XDR	SAMN03014686	PRJNA259998	GCA_000785625.1	5.71613	57	2014-11-20
Klebsiella pneumoniae subsp. ozaenae	ATCC 11296	SAMEA3141919	PRJEB7845	GCA_000826585.2	4.94448	57.2	2014-11-28
Klebsiella pneumoniae	UMNturkey9	SAMN03075675	PRJNA261775	GCA_000826795.1	5.75951	56.8978	2015-01-21
Klebsiella pneumoniae subsp. rhinoscleromatis ATCC 13884	Urmite	SAMEA3209374	PRJEB8211	GCA_000827775.2	5.33043	57.2	2015-01-20
Klebsiella pneumoniae	CHS81	SAMN03280224	PRJNA271899	GCA_001030795.1	5.86639	56.9	2015-06-19
Klebsiella pneumoniae	CHS82	SAMN03280225	PRJNA271899	GCA_001030825.1	5.86403	56.9	2015-06-19
Klebsiella pneumoniae	CHS83	SAMN03280226	PRJNA271899	GCA_001030835.1	5.89193	56.9	2015-06-19
Klebsiella pneumoniae	CHS84	SAMN03280227	PRJNA271899	GCA_001030845.1	5.8675	56.9	2015-06-19
Klebsiella pneumoniae	CHS85	SAMN03280228	PRJNA271899	GCA_001030875.1	5.81281	56.8	2015-06-19
Klebsiella pneumoniae	CHS88	SAMN03280231	PRJNA271899	GCA_001030905.1	5.9124	56.9	2015-06-19
Klebsiella pneumoniae	CHS89	SAMN03280232	PRJNA271899	GCA_001030915.1	5.91129	56.9	2015-06-19
Klebsiella pneumoniae	CHS90	SAMN03280233	PRJNA271899	GCA_001030935.1	5.81476	57	2015-06-19
Klebsiella pneumoniae	CHS91	SAMN03280234	PRJNA271899	GCA_001030945.1	5.58501	57.2	2015-06-19
Klebsiella pneumoniae	CHS92	SAMN03280235	PRJNA271899	GCA_001030985.1	5.87052	56.9	2015-06-19
Klebsiella pneumoniae	CHS93	SAMN03280236	PRJNA271899	GCA_001030995.1	5.58943	57.3	2015-06-19
Klebsiella pneumoniae	CHS94	SAMN03280237	PRJNA271899	GCA_001031015.1	5.85042	57	2015-06-19
Klebsiella pneumoniae	CHS95	SAMN03280238	PRJNA271899	GCA_001031025.1	5.73926	56.9	2015-06-19
Klebsiella pneumoniae	CHS96	SAMN03280239	PRJNA271899	GCA_001031065.1	5.87406	56.9	2015-06-19
Klebsiella pneumoniae	CHS97	SAMN03280240	PRJNA271899	GCA_001031075.1	5.87068	56.9	2015-06-19
Klebsiella pneumoniae	CHS98	SAMN03280241	PRJNA271899	GCA_001031095.1	5.91768	56.9	2015-06-19
Klebsiella pneumoniae	CHS99	SAMN03280242	PRJNA271899	GCA_001031105.1	5.7707	56.9	2015-06-19
Klebsiella pneumoniae	CHS100	SAMN03280243	PRJNA271899	GCA_001031145.1	5.72122	56.9	2015-06-19
Klebsiella pneumoniae	CHS101	SAMN03280244	PRJNA271899	GCA_001031155.1	5.81007	56.9	2015-06-19
Klebsiella pneumoniae	CHS102	SAMN03280245	PRJNA271899	GCA_001031175.1	5.68653	57	2015-06-19
Klebsiella pneumoniae	CHS104	SAMN03280247	PRJNA271899	GCA_001031185.1	5.82539	57	2015-06-19
Klebsiella pneumoniae	CHS105	SAMN03280248	PRJNA271899	GCA_001031225.1	5.85867	56.9	2015-06-19
Klebsiella pneumoniae	CHS106	SAMN03280249	PRJNA271899	GCA_001031235.1	5.83651	57	2015-06-19
Klebsiella pneumoniae	CHS107	SAMN03280250	PRJNA271899	GCA_001031245.1	5.49949	57.2	2015-06-19
Klebsiella pneumoniae	CHS109	SAMN03280252	PRJNA271899	GCA_001031265.1	5.93663	56.9	2015-06-19
Klebsiella pneumoniae	CHS110	SAMN03280253	PRJNA271899	GCA_001031305.1	5.97685	56.8	2015-06-19
Klebsiella pneumoniae	CHS111	SAMN03280254	PRJNA271899	GCA_001031315.1	5.84863	57	2015-06-19
Klebsiella pneumoniae	CHS112	SAMN03280255	PRJNA271899	GCA_001031325.1	5.34896	57.4	2015-06-19
Klebsiella pneumoniae	CHS113	SAMN03280256	PRJNA271899	GCA_001031345.1	5.86945	56.9	2015-06-19
Klebsiella pneumoniae	CHS114	SAMN03280257	PRJNA271899	GCA_001031385.1	5.75932	57.1	2015-06-19
Klebsiella pneumoniae	CHS115	SAMN03280258	PRJNA271899	GCA_001031395.1	5.84822	57	2015-06-19
Klebsiella pneumoniae	CHS116	SAMN03280259	PRJNA271899	GCA_001031405.1	5.89375	56.9	2015-06-19
Klebsiella pneumoniae	CHS117	SAMN03280260	PRJNA271899	GCA_001031415.1	5.8962	56.9	2015-06-19
Klebsiella pneumoniae	CHS118	SAMN03280261	PRJNA271899	GCA_001031465.1	5.91411	56.9	2015-06-19
Klebsiella pneumoniae	CHS121	SAMN03280264	PRJNA271899	GCA_001031475.1	5.63404	57	2015-06-19
Klebsiella pneumoniae	CHS122	SAMN03280265	PRJNA271899	GCA_001031485.1	5.81054	56.9	2015-06-19
Klebsiella pneumoniae	CHS123	SAMN03280266	PRJNA271899	GCA_001031515.1	5.79309	56.9	2015-06-19
Klebsiella pneumoniae	CHS126	SAMN03280269	PRJNA271899	GCA_001031545.1	5.95839	56.9	2015-06-19
Klebsiella pneumoniae	CHS125	SAMN03280268	PRJNA271899	GCA_001031555.1	5.73574	56.9	2015-06-19
Klebsiella pneumoniae	CHS127	SAMN03280270	PRJNA271899	GCA_001031565.1	5.75589	56.9	2015-06-19
Klebsiella pneumoniae	CHS128	SAMN03280271	PRJNA271899	GCA_001031595.1	5.84719	57	2015-06-19
Klebsiella pneumoniae	CHS129	SAMN03280272	PRJNA271899	GCA_001031625.1	5.66834	57	2015-06-19
Klebsiella pneumoniae	CHS131	SAMN03280274	PRJNA271899	GCA_001031635.1	5.87205	57	2015-06-19
Klebsiella pneumoniae	CHS132	SAMN03280275	PRJNA271899	GCA_001031645.1	5.73579	56.9	2015-06-19
Klebsiella pneumoniae	CHS133	SAMN03280276	PRJNA271899	GCA_001031675.1	5.88328	56.9	2015-06-19
Klebsiella pneumoniae	CHS134	SAMN03280277	PRJNA271899	GCA_001031705.1	5.84656	57	2015-06-19
Klebsiella pneumoniae	CHS135	SAMN03280278	PRJNA271899	GCA_001031715.1	5.86052	56.9	2015-06-19
Klebsiella pneumoniae	CHS137	SAMN03280280	PRJNA271899	GCA_001031725.1	5.66367	57.1	2015-06-19
Klebsiella pneumoniae	CHS138	SAMN03280281	PRJNA271899	GCA_001031745.1	5.80347	56.9	2015-06-19
Klebsiella pneumoniae	CHS139	SAMN03280282	PRJNA271899	GCA_001031785.1	5.91409	56.9	2015-06-19
Klebsiella pneumoniae	CHS140	SAMN03280283	PRJNA271899	GCA_001031795.1	5.57313	57.2	2015-06-19
Klebsiella pneumoniae	CHS141	SAMN03280284	PRJNA271899	GCA_001031805.1	5.90457	56.9	2015-06-19
Klebsiella pneumoniae	CHS142	SAMN03280285	PRJNA271899	GCA_001031825.1	5.7302	56.9	2015-06-19
Klebsiella pneumoniae	CHS144	SAMN03280286	PRJNA271899	GCA_001031865.1	5.55973	57.2	2015-06-19
Klebsiella pneumoniae	CHS145	SAMN03280287	PRJNA271899	GCA_001031875.1	5.48636	57.3	2015-06-19
Klebsiella pneumoniae	CHS146	SAMN03280288	PRJNA271899	GCA_001031895.1	5.28719	57.5	2015-06-19
Klebsiella pneumoniae	CHS147	SAMN03280289	PRJNA271899	GCA_001031905.1	5.87225	56.9	2015-06-19
Klebsiella pneumoniae	CHS148	SAMN03280290	PRJNA271899	GCA_001031945.1	5.86656	56.9	2015-06-19
Klebsiella pneumoniae	CHS150	SAMN03280292	PRJNA271899	GCA_001031955.1	5.87096	56.9	2015-06-19
Klebsiella pneumoniae	CHS149	SAMN03280291	PRJNA271899	GCA_001031965.1	5.68018	57.1	2015-06-19
Klebsiella pneumoniae	CHS151	SAMN03280293	PRJNA271899	GCA_001031995.1	5.53066	57.3	2015-06-19
Klebsiella pneumoniae	CHS152	SAMN03280294	PRJNA271899	GCA_001032025.1	5.86616	56.9	2015-06-19
Klebsiella pneumoniae	CHS154	SAMN03280295	PRJNA271899	GCA_001032035.1	5.90644	56.9	2015-06-19
Klebsiella pneumoniae	CHS155	SAMN03280296	PRJNA271899	GCA_001032045.1	5.88688	56.9	2015-06-19
Klebsiella pneumoniae	CHS156	SAMN03280297	PRJNA271899	GCA_001032075.1	5.68614	56.9	2015-06-19
Klebsiella pneumoniae	CHS157	SAMN03280298	PRJNA271899	GCA_001032105.1	5.82676	56.9	2015-06-19
Klebsiella pneumoniae	CHS158	SAMN03280299	PRJNA271899	GCA_001032115.1	5.88276	56.9	2015-06-19
Klebsiella pneumoniae	CHS159	SAMN03280300	PRJNA271899	GCA_001032125.1	5.70039	57	2015-06-19
Klebsiella pneumoniae	CHS160	SAMN03280301	PRJNA271899	GCA_001032145.1	5.6483	57	2015-06-19
Klebsiella pneumoniae	CHS161	SAMN03280302	PRJNA271899	GCA_001032185.1	5.43357	57.2	2015-06-19
Klebsiella pneumoniae	CHS163	SAMN03280304	PRJNA271899	GCA_001032195.1	5.92444	56.8	2015-06-19
Klebsiella pneumoniae	CHS162	SAMN03280303	PRJNA271899	GCA_001032205.1	5.33032	57.4	2015-06-19
Klebsiella pneumoniae	CHS164	SAMN03280305	PRJNA271899	GCA_001032225.1	5.88273	56.9	2015-06-19
Klebsiella pneumoniae	CHS165	SAMN03280306	PRJNA271899	GCA_001032265.1	5.90686	56.9	2015-06-19
Klebsiella pneumoniae	CHS166	SAMN03280307	PRJNA271899	GCA_001032275.1	5.92431	56.9	2015-06-19
Klebsiella pneumoniae	CHS167	SAMN03280308	PRJNA271899	GCA_001032285.1	5.89244	56.9	2015-06-19
Klebsiella pneumoniae	CHS168	SAMN03280309	PRJNA271899	GCA_001032305.1	5.88493	56.9	2015-06-19
Klebsiella pneumoniae	CHS169	SAMN03280310	PRJNA271899	GCA_001032345.1	5.86879	56.9	2015-06-19
Klebsiella pneumoniae	CHS170	SAMN03280311	PRJNA271899	GCA_001032355.1	5.86182	56.9	2015-06-19
Klebsiella pneumoniae	CHS172	SAMN03280313	PRJNA271899	GCA_001032365.1	5.85876	57	2015-06-19
Klebsiella pneumoniae	CHS173	SAMN03280314	PRJNA271899	GCA_001032375.1	5.93817	56.9	2015-06-19
Klebsiella pneumoniae	CHS174	SAMN03280315	PRJNA271899	GCA_001032425.1	5.53931	57.2	2015-06-19
Klebsiella pneumoniae	CHS176	SAMN03280317	PRJNA271899	GCA_001032435.1	5.79285	57	2015-06-19
Klebsiella pneumoniae	CHS177	SAMN03280318	PRJNA271899	GCA_001032445.1	5.82894	57	2015-06-19
Klebsiella pneumoniae	CHS179	SAMN03280320	PRJNA271899	GCA_001032455.1	5.80625	57	2015-06-19
Klebsiella pneumoniae	CHS181	SAMN03280322	PRJNA271899	GCA_001032505.1	5.89692	56.9	2015-06-19
Klebsiella pneumoniae	CHS182	SAMN03280323	PRJNA271899	GCA_001032525.1	5.8629	57	2015-06-19
Klebsiella pneumoniae	CHS183	SAMN03280324	PRJNA271899	GCA_001032535.1	5.88114	56.9	2015-06-19
Klebsiella pneumoniae	CHS184	SAMN03280325	PRJNA271899	GCA_001032545.1	5.91595	57	2015-06-19
Klebsiella pneumoniae	CHS185	SAMN03280326	PRJNA271899	GCA_001032585.1	5.68389	56.9	2015-06-19
Klebsiella pneumoniae	CHS186	SAMN03280327	PRJNA271899	GCA_001032605.1	5.7048	56.8	2015-06-19
Klebsiella pneumoniae	CHS189	SAMN03280330	PRJNA271899	GCA_001032615.1	5.6111	57.2	2015-06-19
Klebsiella pneumoniae	CHS191	SAMN03280332	PRJNA271899	GCA_001032625.1	5.8741	56.9	2015-06-19
Klebsiella pneumoniae	CHS192	SAMN03280333	PRJNA271899	GCA_001032665.1	5.83199	57	2015-06-19
Klebsiella pneumoniae	CHS194	SAMN03280335	PRJNA271899	GCA_001032685.1	5.62212	57.1	2015-06-19
Klebsiella pneumoniae	CHS195	SAMN03280336	PRJNA271899	GCA_001032695.1	5.85647	57	2015-06-19
Klebsiella pneumoniae	CHS197	SAMN03280338	PRJNA271899	GCA_001032705.1	5.85829	57	2015-06-19
Klebsiella pneumoniae	CHS200	SAMN03280341	PRJNA271899	GCA_001032765.1	5.88499	56.9	2015-06-19
Klebsiella pneumoniae	CHS201	SAMN03280342	PRJNA271899	GCA_001032775.1	5.68549	56.9	2015-06-19
Klebsiella pneumoniae	CHS202	SAMN03280343	PRJNA271899	GCA_001032795.1	5.84543	56.9	2015-06-19
Klebsiella pneumoniae	CHS205	SAMN03280346	PRJNA271899	GCA_001032815.1	5.40543	57.2	2015-06-19
Klebsiella pneumoniae	CHS206	SAMN03280347	PRJNA271899	GCA_001032845.1	5.80871	57	2015-06-19
Klebsiella pneumoniae	CHS207	SAMN03280348	PRJNA271899	GCA_001032855.1	5.65818	57.2	2015-06-19
Klebsiella pneumoniae	CHS208	SAMN03280349	PRJNA271899	GCA_001032875.1	5.57196	57.3	2015-06-19
Klebsiella pneumoniae	CHS209	SAMN03280350	PRJNA271899	GCA_001032895.1	5.91996	56.9	2015-06-19
Klebsiella pneumoniae	CHS210	SAMN03280351	PRJNA271899	GCA_001032925.1	5.95423	57	2015-06-19
Klebsiella pneumoniae	CHS211	SAMN03280352	PRJNA271899	GCA_001032935.1	5.57628	57.2	2015-06-19
Klebsiella pneumoniae	CHS213	SAMN03280354	PRJNA271899	GCA_001032965.1	5.91154	56.9	2015-06-19
Klebsiella pneumoniae	CHS214	SAMN03280355	PRJNA271899	GCA_001032975.1	5.86602	56.9	2015-06-19
Klebsiella pneumoniae	CHS215	SAMN03280356	PRJNA271899	GCA_001033005.1	5.87063	56.9	2015-06-19
Klebsiella pneumoniae	CHS216	SAMN03280357	PRJNA271899	GCA_001033015.1	5.87336	56.9	2015-06-19
Klebsiella pneumoniae	CHS217	SAMN03280358	PRJNA271899	GCA_001033045.1	5.88693	56.9	2015-06-19
Klebsiella pneumoniae	CHS218	SAMN03280359	PRJNA271899	GCA_001033055.1	5.86558	56.9	2015-06-19
Klebsiella pneumoniae	CHS219	SAMN03280360	PRJNA271899	GCA_001033085.1	5.87711	56.9	2015-06-19
Klebsiella pneumoniae	CHS220	SAMN03280361	PRJNA271899	GCA_001033095.1	5.92612	56.9	2015-06-19
Klebsiella pneumoniae	CHS221	SAMN03280362	PRJNA271899	GCA_001033125.1	5.70838	57.1	2015-06-19
Klebsiella pneumoniae	CHS223	SAMN03280363	PRJNA271899	GCA_001033135.1	5.58181	57.2	2015-06-19
Klebsiella pneumoniae	CHS224	SAMN03280364	PRJNA271899	GCA_001033165.1	5.8628	56.9	2015-06-19
Klebsiella pneumoniae	CHS225	SAMN03280365	PRJNA271899	GCA_001033175.1	5.91708	56.9	2015-06-19
Klebsiella pneumoniae	CHS226	SAMN03280366	PRJNA271899	GCA_001033205.1	5.67789	57.2	2015-06-19
Klebsiella pneumoniae	CHS228	SAMN03280368	PRJNA271899	GCA_001033215.1	5.92328	56.9	2015-06-19
Klebsiella pneumoniae	CHS229	SAMN03280369	PRJNA271899	GCA_001033245.1	5.59836	57.3	2015-06-19
Klebsiella pneumoniae	CHS230	SAMN03280370	PRJNA271899	GCA_001033255.1	5.91839	56.9	2015-06-19
Klebsiella pneumoniae	CHS231	SAMN03280371	PRJNA271899	GCA_001033285.1	5.7275	56.9	2015-06-19
Klebsiella pneumoniae	CHS232	SAMN03280372	PRJNA271899	GCA_001033295.1	5.85081	57	2015-06-19
Klebsiella pneumoniae	CHS234	SAMN03280374	PRJNA271899	GCA_001033305.1	5.74512	57.1	2015-06-19
Klebsiella pneumoniae	CHS235	SAMN03280375	PRJNA271899	GCA_001033335.1	5.6382	57.2	2015-06-19
Klebsiella pneumoniae	CHS236	SAMN03280376	PRJNA271899	GCA_001033365.1	5.84464	57	2015-06-19
Klebsiella pneumoniae	CHS237	SAMN03280377	PRJNA271899	GCA_001033375.1	5.84079	57	2015-06-19
Klebsiella pneumoniae	BWH53	SAMN03280381	PRJNA271899	GCA_001033385.1	5.80175	56.6	2015-06-19
Klebsiella pneumoniae	BWH58	SAMN03280382	PRJNA271899	GCA_001033415.1	5.5356	57.3	2015-06-19
Klebsiella pneumoniae	BWH62	SAMN03280383	PRJNA271899	GCA_001033445.1	5.45834	57.3	2015-06-19
Klebsiella pneumoniae	MGH81	SAMN03280384	PRJNA271899	GCA_001033455.1	5.84937	56.8	2015-06-19
Klebsiella pneumoniae	MGH82	SAMN03280385	PRJNA271899	GCA_001033465.1	5.41036	57.4	2015-06-19
Klebsiella pneumoniae	MGH84	SAMN03280387	PRJNA271899	GCA_001033505.1	5.52403	57	2015-06-19
Klebsiella pneumoniae	MGH89	SAMN03280388	PRJNA271899	GCA_001033525.1	5.46207	57.3	2015-06-19
Klebsiella pneumoniae	MGH90	SAMN03280389	PRJNA271899	GCA_001033535.1	5.53521	57.1	2015-06-19
Klebsiella pneumoniae	MGH91	SAMN03280390	PRJNA271899	GCA_001033565.1	5.72406	57.1	2015-06-19
Klebsiella pneumoniae	MGH93	SAMN03280392	PRJNA271899	GCA_001033585.1	5.77425	56.9	2015-06-19
Klebsiella pneumoniae	MGH94	SAMN03280393	PRJNA271899	GCA_001033615.1	5.64921	57.1	2015-06-19
Klebsiella pneumoniae	MGH95	SAMN03280394	PRJNA271899	GCA_001033645.1	5.73202	57	2015-06-19
Klebsiella pneumoniae	MGH97	SAMN03280396	PRJNA271899	GCA_001033675.1	5.51156	57.2	2015-06-19
Klebsiella pneumoniae	MGH98	SAMN03280397	PRJNA271899	GCA_001033685.1	5.31047	57.6	2015-06-19
Klebsiella pneumoniae	MGH101	SAMN03280398	PRJNA271899	GCA_001033725.1	5.49451	57.3	2015-06-19
Klebsiella pneumoniae	MGH102	SAMN03280399	PRJNA271899	GCA_001033745.1	5.46625	57.3	2015-06-19
Klebsiella pneumoniae	MGH111	SAMN03280400	PRJNA271899	GCA_001033755.1	5.90783	56.8	2015-06-19
Klebsiella pneumoniae	MGH112	SAMN03280401	PRJNA271899	GCA_001033765.1	5.2745	57.4	2015-06-19
Klebsiella pneumoniae	MGH113	SAMN03280402	PRJNA271899	GCA_001033805.1	5.78648	57.1	2015-06-19
Klebsiella pneumoniae	MGH114	SAMN03280403	PRJNA271899	GCA_001033825.1	6.02335	57	2015-06-19
Klebsiella pneumoniae	MGH115	SAMN03280404	PRJNA271899	GCA_001033835.1	5.88398	56.8	2015-06-19
Klebsiella pneumoniae	MGH116	SAMN03280405	PRJNA271899	GCA_001033845.1	5.65974	57	2015-06-19
Klebsiella pneumoniae	MGH117	SAMN03280406	PRJNA271899	GCA_001033885.1	5.89411	56.8	2015-06-19
Klebsiella pneumoniae	MGH118	SAMN03280407	PRJNA271899	GCA_001033895.1	5.60096	57.2	2015-06-19
Klebsiella pneumoniae	MGH123	SAMN03280408	PRJNA271899	GCA_001033915.1	5.61713	57.3	2015-06-19
Klebsiella pneumoniae	MGH124	SAMN03280409	PRJNA271899	GCA_001033925.1	5.52856	57.3	2015-06-19
Klebsiella pneumoniae	MGH125	SAMN03280410	PRJNA271899	GCA_001033965.1	5.65747	57	2015-06-19
Klebsiella pneumoniae	MGH126	SAMN03280411	PRJNA271899	GCA_001033975.1	5.48034	57.2	2015-06-19
Klebsiella pneumoniae	BIDMC85	SAMN03280412	PRJNA271899	GCA_001033995.1	5.68314	57	2015-06-19
Klebsiella pneumoniae	BIDMC86	SAMN03280413	PRJNA271899	GCA_001034005.1	5.59898	57.3	2015-06-19
Klebsiella pneumoniae	BIDMC89	SAMN03280415	PRJNA271899	GCA_001034055.1	5.80623	56.9	2015-06-19
Klebsiella pneumoniae	BIDMC91	SAMN03280417	PRJNA271899	GCA_001034085.1	5.5902	57.2	2015-06-19
Klebsiella pneumoniae	BIDMC95	SAMN03280418	PRJNA271899	GCA_001034125.1	5.6812	57.5	2015-06-19
Klebsiella pneumoniae	BIDMC96	SAMN03280419	PRJNA271899	GCA_001034135.1	5.64316	57.1	2015-06-19
Klebsiella pneumoniae	UCI70	SAMN03280421	PRJNA271899	GCA_001034155.1	5.37469	57.4	2015-06-19
Klebsiella pneumoniae	UCI75	SAMN03280422	PRJNA271899	GCA_001034165.1	5.71942	57.1	2015-06-19
Klebsiella pneumoniae	UCI76	SAMN03280423	PRJNA271899	GCA_001034205.1	5.5826	57.1	2015-06-19
Klebsiella pneumoniae	UCI81	SAMN03280424	PRJNA271899	GCA_001034215.1	5.7915	57	2015-06-19
Klebsiella pneumoniae	UCI82	SAMN03280425	PRJNA271899	GCA_001034235.1	5.50476	57.2	2015-06-19
Klebsiella pneumoniae	UCI91	SAMN03280426	PRJNA271899	GCA_001034245.1	5.95558	56.9	2015-06-19
Klebsiella pneumoniae	UCI92	SAMN03280427	PRJNA271899	GCA_001034285.1	5.56097	57.1	2015-06-19
Klebsiella pneumoniae	UCI93	SAMN03280428	PRJNA271899	GCA_001034295.1	5.5989	57.2	2015-06-19
Klebsiella pneumoniae	UCI94	SAMN03280429	PRJNA271899	GCA_001034305.1	5.56948	57.1	2015-06-19
Klebsiella pneumoniae	UCI95	SAMN03280430	PRJNA271899	GCA_001034325.1	5.76105	57.1	2015-06-19
Klebsiella pneumoniae	UCI96	SAMN03280431	PRJNA271899	GCA_001034365.1	5.46703	57.3	2015-06-19
Klebsiella pneumoniae	MGH83	SAMN03280386	PRJNA271899	GCA_001185665.1	5.99137	56.8	2015-07-17
Klebsiella pneumoniae	CHS240	SAMN03280380	PRJNA271899	GCA_001185675.1	5.87035	56.9	2015-07-17
Klebsiella pneumoniae	UCI69	SAMN03280420	PRJNA271899	GCA_001185685.1	5.79412	57	2015-07-17
Klebsiella pneumoniae	CHS239	SAMN03280379	PRJNA271899	GCA_001185695.1	5.84803	57	2015-07-17
Klebsiella pneumoniae	CHS238	SAMN03280378	PRJNA271899	GCA_001185745.1	5.89907	56.9	2015-07-17
Klebsiella pneumoniae	CHS212	SAMN03280353	PRJNA271899	GCA_001185755.1	5.92376	56.9	2015-07-17
Klebsiella pneumoniae	CHS198	SAMN03280339	PRJNA271899	GCA_001185765.1	5.89583	56.9	2015-07-17
Klebsiella pneumoniae	CHS196	SAMN03280337	PRJNA271899	GCA_001185775.1	5.70645	57.1	2015-07-17
Klebsiella pneumoniae	CHS187	SAMN03280328	PRJNA271899	GCA_001185825.1	5.7622	56.8	2015-07-17
Klebsiella pneumoniae	CHS178	SAMN03280319	PRJNA271899	GCA_001185835.1	5.92586	56.9	2015-07-17
Klebsiella pneumoniae	CHS175	SAMN03280316	PRJNA271899	GCA_001185865.1	5.86191	56.7	2015-07-17
Klebsiella pneumoniae	CHS171	SAMN03280312	PRJNA271899	GCA_001185895.1	5.69863	57	2015-07-17
Klebsiella pneumoniae	CHS136	SAMN03280279	PRJNA271899	GCA_001185915.1	5.6321	57	2015-07-17
Klebsiella pneumoniae	CHS130	SAMN03280273	PRJNA271899	GCA_001185925.1	5.85197	57	2015-07-17
Klebsiella pneumoniae	CHS124	SAMN03280267	PRJNA271899	GCA_001185945.1	5.87584	56.9	2015-07-17
Klebsiella pneumoniae	CHS120	SAMN03280263	PRJNA271899	GCA_001185955.1	5.86414	57	2015-07-17
Klebsiella pneumoniae	CHS119	SAMN03280262	PRJNA271899	GCA_001185985.1	5.90782	56.9	2015-07-17
Klebsiella pneumoniae	CHS108	SAMN03280251	PRJNA271899	GCA_001186005.1	5.91608	56.9	2015-07-17
Klebsiella pneumoniae	CHS103	SAMN03280246	PRJNA271899	GCA_001186025.1	5.89044	56.9	2015-07-17
Klebsiella pneumoniae	CHS87	SAMN03280230	PRJNA271899	GCA_001186035.1	5.87154	56.9	2015-07-17
Klebsiella pneumoniae	CHS86	SAMN03280229	PRJNA271899	GCA_001186065.1	5.695	57.1	2015-07-17
Klebsiella pneumoniae	B86	SAMN04012157	PRJNA291012	GCA_001441285.1	5.67578	57	2015-11-09
Klebsiella pneumoniae	B199	SAMN03938576	PRJNA291012	GCA_001441295.1	5.74844	56.7	2015-11-09
Klebsiella pneumoniae	MJR8396D	SAMN03854350	PRJNA272089	GCA_001546515.1	5.40148	57.2	2016-02-02
Klebsiella pneumoniae	U41	SAMN04498375	PRJNA312481	GCA_001574505.1	5.85766	56.8	2016-02-25
Klebsiella pneumoniae	TR191	SAMN04532799	PRJNA313004	GCA_001613565.1	5.5467	57.4	2016-04-07
Klebsiella pneumoniae	TRqt-41	SAMN04534540	PRJNA313004	GCA_001613575.1	5.55029	57.4	2016-04-07
Klebsiella pneumoniae	TRqt-37	SAMN04532839	PRJNA313004	GCA_001613585.1	5.54151	57.4	2016-04-07
Klebsiella pneumoniae	TR198	SAMN04534539	PRJNA313004	GCA_001613595.1	5.54441	57.4	2016-04-07
Klebsiella pneumoniae	TRqt-49	SAMN04534542	PRJNA313004	GCA_001613645.1	5.54502	57.3	2016-04-07
Klebsiella pneumoniae	TR200	SAMN04534541	PRJNA313004	GCA_001613655.1	5.54691	57.4	2016-04-07
Klebsiella pneumoniae	TR262	SAMN04534543	PRJNA313004	GCA_001613665.1	5.57439	57.3	2016-04-07
Klebsiella pneumoniae	TR187	SAMN04532756	PRJNA313004	GCA_001613715.1	5.53484	57.4	2016-04-07
Klebsiella pneumoniae	SCLZ15-011	SAMN04866789	PRJNA318574	GCA_001630805.1	5.6049	57	2016-04-25
Klebsiella pneumoniae	KP-6884	SAMN04961293	PRJNA320950	GCA_001679915.1	5.62627	57.1	2016-07-06
Klebsiella pneumoniae	SKLX2467	SAMN05162521	PRJNA322421	GCA_001701585.1	5.52753	57.2	2016-08-09
Klebsiella pneumoniae	1194	SAMN05193406	PRJNA323981	GCA_001718115.1	5.70201	56.8	2016-09-02
Klebsiella pneumoniae	606B	SAMN05162257	PRJNA322396	GCA_001718175.1	5.50418	57.3	2016-09-02
Klebsiella pneumoniae	145	SAMN05277828	PRJNA326415	GCA_001756835.2	5.80359	57.1827	2016-10-11
Klebsiella pneumoniae	kp10	SAMN05869364	PRJNA345562	GCA_001856585.1	5.72793	57.1	2016-10-29
Klebsiella pneumoniae	KP6	SAMN05929022	PRJNA349237	GCA_001856605.1	5.56502	57.3	2016-10-29
Klebsiella pneumoniae	KP41	SAMN05945258	PRJNA350715	GCA_001866785.1	5.64073	57.2	2016-11-05
Klebsiella pneumoniae	CMC_VB35168	SAMN05732389	PRJNA342013	GCA_001875525.1	5.51327	57.1	2016-11-10
Klebsiella pneumoniae	196	SAMN05194650	PRJNA324074	GCA_001968745.2	5.49362	57.3532	2017-01-21
Klebsiella pneumoniae	148	SAMN05194617	PRJNA324070	GCA_001968755.2	5.51659	57.3533	5352
Klebsiella pneumoniae	KPN_KPC_HUG_08	SAMN06293083	PRJNA324148	GCA_002085855.1	5.65214	57.2	2017-04-11
Klebsiella pneumoniae	KPN_KPC_HUG_09	SAMN06293086	PRJNA324148	GCA_002085865.1	5.69509	57	2017-04-11
Klebsiella pneumoniae subsp. pneumoniae	KPN_KPC_HUG_11	SAMN06293102	PRJNA324148	GCA_002085895.1	5.6858	57.1	2017-04-11
Klebsiella pneumoniae subsp. pneumoniae	KPN_KPC_HUG_10	SAMN06293090	PRJNA324148	GCA_002085915.1	5.56582	57.2	2017-04-11
Klebsiella pneumoniae subsp. pneumoniae	KPN_KPC_HUG_12	SAMN06293108	PRJNA324148	GCA_002085935.1	5.75347	57.1	2017-04-11
Klebsiella pneumoniae subsp. pneumoniae	KPN_KPC_HUG_13	SAMN06293116	PRJNA324148	GCA_002085975.1	5.71393	57	2017-04-11
Klebsiella pneumoniae subsp. pneumoniae	KPN_KPC_HUG_B1	SAMN06293538	PRJNA324148	GCA_002085995.1	5.53106	57.2	2017-04-11
Klebsiella pneumoniae subsp. pneumoniae	KPN_KPC_HUG_B3	SAMN06293642	PRJNA324148	GCA_002086005.1	5.74038	57.1	2017-04-11
Klebsiella pneumoniae subsp. pneumoniae	KPN_KPC_HUG_B2	SAMN06293615	PRJNA324148	GCA_002086025.1	5.74147	57.1	2017-04-11
Klebsiella pneumoniae	KPN_KPC_HUG_B4	SAMN06293693	PRJNA324148	GCA_002086055.1	5.67498	57.1912	2017-04-11
Klebsiella pneumoniae subsp. pneumoniae	KPN_KPC_HUG_B5	SAMN06293906	PRJNA324148	GCA_002086075.1	5.63614	57.2	2017-04-11
Klebsiella pneumoniae subsp. pneumoniae	KPN_KPC_HUG_B6	SAMN06294062	PRJNA324148	GCA_002086095.1	5.68259	57.2	2017-04-11
Klebsiella pneumoniae	CCBH24080	SAMN06670861	PRJNA381140	GCA_002099165.1	5.4749	57.2	2017-04-18
Klebsiella pneumoniae	314	SAMN05277829	PRJNA326419	GCA_002105205.2	5.37383	57.2553	2017-04-21
Klebsiella pneumoniae	ARPG-340	SAMN06670983	PRJNA381148	GCA_002108235.1	5.66227	56.8	2017-04-24
Klebsiella pneumoniae	ARPG-372	SAMN06670984	PRJNA381148	GCA_002108245.1	5.70498	56.6	2017-04-24
Klebsiella pneumoniae	ARPG-318	SAMN06670982	PRJNA381148	GCA_002108275.1	5.39583	57.3	2017-04-24
Klebsiella pneumoniae	ARPG-379	SAMN06670985	PRJNA381148	GCA_002108285.1	5.63124	56.8	2017-04-24
Klebsiella pneumoniae	ARPG-315	SAMN06670981	PRJNA381148	GCA_002108315.1	5.37262	57.4	2017-04-24
Klebsiella pneumoniae	ARP-657	SAMN06670989	PRJNA381148	GCA_002108335.1	5.46062	57	2017-04-24
Klebsiella pneumoniae	ARPG-281	SAMN06670980	PRJNA381148	GCA_002108345.1	5.39913	57.4	2017-04-24
Klebsiella pneumoniae	ARP-664	SAMN06670990	PRJNA381148	GCA_002108355.1	5.45438	57.1	2017-04-24
Klebsiella pneumoniae	ARPG-489	SAMN06670988	PRJNA381148	GCA_002108395.1	5.52132	57.1	2017-04-24
Klebsiella pneumoniae	ARPG-380	SAMN06670986	PRJNA381148	GCA_002108405.1	5.62362	56.8	2017-04-24
Klebsiella pneumoniae	ARPG-381	SAMN06670987	PRJNA381148	GCA_002108415.1	5.66465	56.8	2017-04-24
Klebsiella pneumoniae	ICIS-278_PBV	SAMN06606879	PRJNA379388	GCA_002114225.1	5.58462	57.2	2017-04-28
Klebsiella pneumoniae	KPN11	SAMN06437093	PRJNA376414	GCA_002148835.1	5.75067	57.1	2017-05-18
Klebsiella pneumoniae	SCPM-O-B-7851 (KPI-3014)	SAMN07179228	PRJNA269675	GCA_002211125.1	5.76607	56.8	2017-06-29
Klebsiella pneumoniae	D3-2b-17	SAMN07360887	PRJNA394803	GCA_002250985.1	5.86879	56.7	2017-08-14
Klebsiella pneumoniae	SCPM-O-B-7954 (KPB-417/16)	SAMN07179229	PRJNA269675	GCA_002263345.1	5.6314	57	2017-08-22
Klebsiella pneumoniae	SCPM-O-B-8045 (KPB-1470/16)	SAMN07179230	PRJNA269675	GCA_002263375.1	5.65236	57	2017-08-22
Klebsiella pneumoniae	SCPM-O-B-8044 (KPB-1617/16)	SAMN07179231	PRJNA269675	GCA_002263395.1	5.73353	56.7	2017-08-22
Klebsiella pneumoniae	KPC02	SAMN07604909	PRJNA401424	GCA_002289105.1	5.44813	57.3	2017-09-11
Klebsiella pneumoniae	B16	SAMN07604911	PRJNA401423	GCA_002289165.1	6.03584	57.1	2017-09-11
Klebsiella pneumoniae	B04	SAMN07572975	PRJNA400700	GCA_002295145.1	5.91106	56.9	2017-09-12
Klebsiella pneumoniae	KPC05	SAMN07572878	PRJNA400691	GCA_002295185.1	5.65806	57.2	2017-09-12
Klebsiella pneumoniae	B03	SAMN07572879	PRJNA400692	GCA_002300715.2	5.56607	57.3	2017-09-13
Klebsiella pneumoniae	B17	SAMN07573055	PRJNA400774	GCA_002300775.1	5.36801	57.3	2017-09-13
Klebsiella pneumoniae	B30	SAMN07573092	PRJNA400778	GCA_002300785.2	5.33525	57.5	2017-09-13
Klebsiella pneumoniae	C1	SAMN07682413	PRJNA408064	GCA_002374295.1	5.51893	57.1	2017-09-26
Klebsiella pneumoniae	C3	SAMN07682590	PRJNA408064	GCA_002383765.1	5.51551	57.1	2017-09-27
Klebsiella pneumoniae	C4	SAMN07688956	PRJNA408064	GCA_002406545.1	5.52257	57.1	2017-09-30
Klebsiella pneumoniae	C7	SAMN07689060	PRJNA408064	GCA_002406555.1	5.68767	57	2017-09-30
Klebsiella pneumoniae	C5	SAMN07689019	PRJNA408064	GCA_002406585.1	5.52442	57.1	2017-09-30
Klebsiella pneumoniae	C6	SAMN07689048	PRJNA408064	GCA_002406605.1	5.51807	57.1	2017-09-30
Klebsiella pneumoniae	C8	SAMN07689079	PRJNA408064	GCA_002406625.1	5.52704	57.1	2017-09-30
Klebsiella pneumoniae	C12	SAMN07690433	PRJNA408064	GCA_002406905.1	5.62136	57	2017-10-01
Klebsiella pneumoniae	C16	SAMN07690980	PRJNA408064	GCA_002406915.1	5.44498	57.2	2017-10-01
Klebsiella pneumoniae	C17	SAMN07690981	PRJNA408064	GCA_002406945.1	5.52752	57.1	2017-10-01
Klebsiella pneumoniae	C18	SAMN07690982	PRJNA408064	GCA_002406965.1	5.52349	57.1	2017-10-01
Klebsiella pneumoniae	C15	SAMN07690979	PRJNA408064	GCA_002406975.1	5.53778	57	2017-10-01
Klebsiella pneumoniae	C22	SAMN07690983	PRJNA408064	GCA_002406995.1	5.52873	57.1	2017-10-01
Klebsiella pneumoniae	96R-Kp	SAMN07196567	PRJNA389383	GCA_002412175.1	5.29794	57.5	2017-10-03
Klebsiella pneumoniae	TR214	SAMN05367056	PRJNA328256	GCA_002610865.1	5.54607	57.4	2017-10-20
Klebsiella pneumoniae	TR213	SAMN05367014	PRJNA328252	GCA_002610925.1	5.53573	57.4	2017-10-20
Klebsiella pneumoniae	TR215	SAMN05369576	PRJNA328284	GCA_002610935.1	5.5297	57.4	2017-10-20
Klebsiella pneumoniae	TR221	SAMN05369577	PRJNA328285	GCA_002610945.1	5.72254	57.2	2017-10-20
Klebsiella pneumoniae	18ES	SAMN07452567	PRJNA396838	GCA_002738115.1	5.6967	56.8364	2017-10-30
Klebsiella pneumoniae	TR197	SAMN05356433	PRJNA327714	GCA_002751175.1	5.55119	57.4	2017-11-06
Klebsiella pneumoniae	TR196	SAMN05356220	PRJNA327704	GCA_002751185.1	5.53093	57.4	2017-11-06
Klebsiella pneumoniae	TR207	SAMN05356476	PRJNA327717	GCA_002751195.1	5.54909	57.4	2017-11-06
Klebsiella pneumoniae	TR210	SAMN05357546	PRJNA327792	GCA_002751235.1	5.53945	57.4	2017-11-06
Klebsiella pneumoniae	TR209	SAMN05357501	PRJNA327775	GCA_002751295.1	5.54891	57.4	2017-11-06
Klebsiella pneumoniae	TR258	SAMN05369595	PRJNA328307	GCA_002751315.1	5.78806	57.1	2017-11-06
Klebsiella pneumoniae	TR231-m	SAMN05369584	PRJNA328301	GCA_002751325.1	5.715	57.2	2017-11-06
Klebsiella pneumoniae	TRqt-43	SAMN05369598	PRJNA328310	GCA_002751355.1	5.55395	57.4	2017-11-06
Klebsiella pneumoniae	TR249	SAMN05369593	PRJNA328304	GCA_002751375.1	5.53081	57.4	2017-11-06
Klebsiella pneumoniae	TR237	SAMN05369591	PRJNA328303	GCA_002751385.1	5.55176	57.4	2017-11-06
Klebsiella pneumoniae	TRqt-47	SAMN05369605	PRJNA328313	GCA_002751415.1	5.47693	57.4	2017-11-06
Klebsiella pneumoniae	TRqt-38	SAMN05369597	PRJNA328308	GCA_002751425.1	5.55246	57.4	2017-11-06
Klebsiella pneumoniae	TRqt-48	SAMN05369606	PRJNA328314	GCA_002751435.1	5.50287	57.4	2017-11-06
Klebsiella pneumoniae	CF119	SAMN05370046	PRJNA328346	GCA_002751475.1	5.37802	57.2	2017-11-06
Klebsiella pneumoniae	TRqt-44	SAMN05369603	PRJNA328311	GCA_002751485.1	5.55091	57.4	2017-11-06
Klebsiella pneumoniae	CF126	SAMN05370106	PRJNA328350	GCA_002751515.1	5.4172	57.2	2017-11-06
Klebsiella pneumoniae	CF127	SAMN05370107	PRJNA328351	GCA_002751525.1	5.39355	57.2	2017-11-06
Klebsiella pneumoniae	CF917	SAMN05370108	PRJNA328352	GCA_002751555.1	5.41723	57.2	2017-11-06
Klebsiella pneumoniae	CF969	SAMN05370128	PRJNA328356	GCA_002751565.1	5.41773	57.2	2017-11-06
Klebsiella pneumoniae	CF125	SAMN05370064	PRJNA328349	GCA_002751595.1	5.38714	57.2	2017-11-06
Klebsiella pneumoniae	CF124	SAMN05370056	PRJNA328348	GCA_002751605.1	5.41779	57.2	2017-11-06
Klebsiella pneumoniae	CF934	SAMN05370129	PRJNA328357	GCA_002751615.1	5.4026	57.2	2017-11-06
Klebsiella pneumoniae	CF987	SAMN05370130	PRJNA328358	GCA_002751645.1	5.45559	57.2	2017-11-06
Klebsiella pneumoniae	A1732	SAMN05370142	PRJNA328370	GCA_002751675.1	5.36193	57.4	2017-11-06
Klebsiella pneumoniae	CF10728	SAMN05370131	PRJNA328359	GCA_002751695.1	5.40625	57.2	2017-11-06
Klebsiella pneumoniae	A1502	SAMN05370140	PRJNA328368	GCA_002751705.1	5.35208	57.4	2017-11-06
Klebsiella pneumoniae	A1674	SAMN05370141	PRJNA328369	GCA_002751715.1	5.70178	57.2	2017-11-06
Klebsiella pneumoniae	A1771	SAMN05370145	PRJNA328374	GCA_002751755.1	5.71251	56.8	2017-11-06
Klebsiella pneumoniae	A1760	SAMN05370143	PRJNA328371	GCA_002751785.1	5.55804	57.3	2017-11-06
Klebsiella pneumoniae	LKP723703-1	SAMN07816529	PRJNA415140	GCA_002759035.1	5.54563	57.3	2017-11-06
Klebsiella pneumoniae	LKP817909	SAMN08039069	PRJNA418928	GCA_002795755.1	5.48928	57.3	2017-11-26
Klebsiella pneumoniae subsp. pneumoniae	KP_DC	SAMN07259825	PRJNA391241	GCA_002807065.1	5.49678	57.4	2017-12-04
Klebsiella pneumoniae	C13	SAMN07713993	PRJNA408064	GCA_002846055.1	5.51306	57.1	2017-12-20
Klebsiella pneumoniae	BD_DM_413	SAMN08238507	PRJNA420954	GCA_002848835.1	5.32202	57.5	2017-12-28
Klebsiella pneumoniae	182604R	SAMN03002380	PRJNA252925	GCA_002895645.1	5.54122	57.2	2018-01-23
Klebsiella pneumoniae	BA29256	SAMN08389658	PRJNA427764	GCA_002909805.1	5.51683	57.2	2018-01-31
Klebsiella pneumoniae	Kp3380	SAMN08114305	PRJNA420483	GCA_002925715.1	5.58858	57.2	2018-02-12
Klebsiella pneumoniae	Kp1803	SAMN08114729	PRJNA420493	GCA_002925745.1	5.60781	57.2	2018-02-12
Klebsiella pneumoniae	BP737	SAMN08605584	PRJNA400267	GCA_002967835.1	5.4616	57.2	2018-03-03
Klebsiella pneumoniae	PEC-KPC	SAMN09269478	PRJNA473260	GCA_003186645.1	5.8408	56.9	2018-06-05
Klebsiella pneumoniae	PEC-OXA	SAMN09272897	PRJNA473365	GCA_003186705.1	5.74374	56.8	2018-06-05
Klebsiella pneumoniae	PEC-VIM	SAMN09272898	PRJNA473366	GCA_003186725.1	5.89383	56.7	2018-06-05
Klebsiella pneumoniae	B8S50	SAMN09375173	PRJNA474904	GCA_003233835.1	5.7792	56.7	2018-06-16
Klebsiella pneumoniae	B8S35	SAMN09375111	PRJNA474898	GCA_003233875.1	5.78174	56.7	2018-06-16
Klebsiella pneumoniae subsp. pneumoniae	NUFHKp	SAMN02803978	PRJNA248820	GCA_003332095.1	5.5036	57.4	2018-07-20
Klebsiella pneumoniae	KPN_KPC_HUG_01	SAMN05195951	PRJNA324148	GCA_003353255.1	5.66679	57.1	2018-08-01
Klebsiella pneumoniae	KPN_KPC_HUG_03	SAMN05195953	PRJNA324148	GCA_003353295.1	5.73132	57.1	2018-08-01
Klebsiella pneumoniae	KPN_KPC_HUG_02	SAMN05195952	PRJNA324148	GCA_003353335.1	5.73615	57.1	2018-08-01
Klebsiella pneumoniae	KPN_KPC_HUG_07	SAMN05195959	PRJNA324148	GCA_003353395.1	5.68968	57.1	2018-08-01
Klebsiella pneumoniae	TUM16641	SAMD00066597	PRJDB5295	GCA_003402495.1	5.85578	56.9	2018-06-28
Klebsiella pneumoniae	KP47432	SAMN09809694	PRJNA485559	GCA_003402995.1	5.87932	56.9	2018-08-18
Klebsiella pneumoniae	B15	SAMN09882452	PRJNA487355	GCA_003432105.1	5.62886	57.1	2018-08-29
Klebsiella pneumoniae	KPC89	SAMN09724764	PRJNA483040	GCA_003576025.1	5.73593	56.7	2018-09-19
Klebsiella pneumoniae	KL615329	SAMN07572625	PRJNA400672	GCA_003592035.1	5.71568	56.8	2018-09-24
Klebsiella pneumoniae JH1	JH1	SAMN02469846	PRJNA67489	GCA_000219945.2	5.53425	57.2	2011-07-05
Klebsiella pneumoniae 1162281	1162281	SAMN02469847	PRJNA67493	GCA_000219965.2	5.53502	57.3	2011-07-05
Klebsiella pneumoniae 1191100241	1191100241	SAMN00699801	PRJNA71587	GCA_000223435.2	5.68731	57.1	2011-08-16
Klebsiella pneumoniae subsp. pneumoniae LZ	LZ	SAMN02470950	PRJNA159951	GCA_000263095.1	5.43175	57.1	2012-05-16
Klebsiella pneumoniae subsp. pneumoniae KPNIH2	KPNIH2	SAMN01057609	PRJNA73195	GCA_000281255.1	5.7248	57.2	2012-07-24
Klebsiella pneumoniae subsp. pneumoniae KPNIH5	KPNIH5	SAMN01057607	PRJNA73201	GCA_000281275.1	5.7163	57.2	2012-07-24
Klebsiella pneumoniae subsp. pneumoniae KPNIH6	KPNIH6	SAMN01057608	PRJNA73203	GCA_000281295.1	5.71494	57.2	2012-07-24
Klebsiella pneumoniae subsp. pneumoniae KPNIH9	KPNIH9	SAMN01057613	PRJNA73841	GCA_000281315.1	5.72033	57.2	2012-07-24
Klebsiella pneumoniae subsp. pneumoniae KPNIH12	KPNIH12	SAMN01057621	PRJNA80219	GCA_000281335.1	5.71936	57.2	2012-07-24
Klebsiella pneumoniae subsp. pneumoniae KPNIH17	KPNIH17	SAMN01057646	PRJNA80229	GCA_000281355.1	5.71579	57.2	2012-07-24
Klebsiella pneumoniae subsp. pneumoniae KPNIH20	KPNIH20	SAMN01057650	PRJNA80235	GCA_000281375.1	5.72445	57.2	2012-07-24
Klebsiella pneumoniae subsp. pneumoniae KPNIH4	KPNIH4	SAMN01057606	PRJNA73199	GCA_000281395.1	5.71806	57.2	2012-07-24
Klebsiella pneumoniae subsp. pneumoniae KPNIH7	KPNIH7	SAMN01057711	PRJNA73837	GCA_000281415.1	5.72385	57.2	2012-07-24
Klebsiella pneumoniae subsp. pneumoniae KPNIH14	KPNIH14	SAMN01057640	PRJNA80223	GCA_000281455.1	5.72335	57.2	2012-07-24
Klebsiella pneumoniae subsp. pneumoniae KPNIH18	KPNIH18	SAMN01057635	PRJNA80231	GCA_000281475.1	5.76947	57.2	2012-07-24
Klebsiella pneumoniae subsp. pneumoniae KPNIH21	KPNIH21	SAMN01057652	PRJNA156861	GCA_000281495.1	5.75775	57.2	2012-07-24
Klebsiella pneumoniae subsp. pneumoniae KPNIH22	KPNIH22	SAMN01057658	PRJNA156863	GCA_000281515.1	5.7497	57.2	2012-07-24
Klebsiella pneumoniae subsp. pneumoniae KPNIH8	KPNIH8	SAMN01057612	PRJNA73839	GCA_000281555.1	5.71471	57.2	2012-07-24
Klebsiella pneumoniae subsp. pneumoniae KPNIH11	KPNIH11	SAMN01057620	PRJNA73845	GCA_000281575.1	5.71402	57.2	2012-07-24
Klebsiella pneumoniae subsp. pneumoniae KPNIH16	KPNIH16	SAMN01057641	PRJNA80227	GCA_000281595.1	5.71548	57.2	2012-07-24
Klebsiella pneumoniae subsp. pneumoniae KPNIH19	KPNIH19	SAMN01057638	PRJNA80233	GCA_000281615.1	5.71589	57.2	2012-07-24
Klebsiella pneumoniae subsp. pneumoniae KPNIH23	KPNIH23	SAMN01057657	PRJNA156865	GCA_000281635.1	5.74039	57.2	2012-07-24
Klebsiella pneumoniae subsp. pneumoniae DSM 30104	DSM 30104	SAMN02470063	PRJNA89609	GCA_000281755.1	5.51235	57	2012-07-26
Klebsiella pneumoniae subsp. pneumoniae ST258-490	ST258-490	SAMN01090251	PRJNA170724	GCA_000283455.1	5.70759	56.9	2012-08-07
Klebsiella pneumoniae subsp. pneumoniae ST512-K30BO	ST512-K30BO	SAMEA2272049	PRJEB59	GCA_000309505.2	5.39284	56.9	2012-07-23
Klebsiella pneumoniae subsp. pneumoniae ST258-K28BO	ST258-K28BO	SAMEA2272030	PRJEB548	GCA_000313365.1	5.66371	57.1	2012-10-26
Klebsiella pneumoniae subsp. pneumoniae ST258-K26BO	ST258-K26BO	SAMEA2272556	PRJEB547	GCA_000313465.1	5.52668	57.1	2012-10-26
Klebsiella pneumoniae VA360	VA360	SAMN01939167	PRJNA176123	GCA_000316245.2	5.57897	57.2	2012-12-03
Klebsiella pneumoniae JHCK1	JHCK1	SAMN01939166	PRJNA176122	GCA_000316265.2	6.01528	56.6	2012-12-03
Klebsiella pneumoniae hvKP1	hvKP1	SAMN02471933	PRJNA183508	GCA_000338255.1	5.36857	57.3	2013-02-07
Klebsiella pneumoniae 700603	700603	SAMN02471908	PRJNA184941	GCA_000349245.1	5.46166	57.7	2013-03-26
Klebsiella pneumoniae ATCC BAA-1705	ATCC BAA-1705	SAMN02471470	PRJNA184937	GCA_000349265.2	5.65755	57.1	2013-03-26
Klebsiella pneumoniae ATCC BAA-2146	ATCC BAA-2146	SAMN02471909	PRJNA183348	GCA_000349285.2	5.67498	57	2013-03-26
Klebsiella pneumoniae UHKPC23	UHKPC23	SAMN02141978	PRJNA187280	GCA_000401195.1	5.50345	57.2	2013-05-23
Klebsiella pneumoniae KP-7	KP-7	SAMN02141983	PRJNA187325	GCA_000406385.1	5.67269	57.2	2013-06-04
Klebsiella pneumoniae UHKPC40	UHKPC40	SAMN02142015	PRJNA187279	GCA_000406405.1	5.49016	57.2	2013-06-04
Klebsiella pneumoniae UHKPC09	UHKPC09	SAMN02141973	PRJNA187302	GCA_000406425.1	5.50139	57.2	2013-06-04
Klebsiella pneumoniae UHKPC01	UHKPC01	SAMN02141984	PRJNA187303	GCA_000406445.1	5.57555	57.2	2013-06-04
Klebsiella pneumoniae UHKPC27	UHKPC27	SAMN02141968	PRJNA187305	GCA_000406465.1	5.57168	57.2	2013-06-04
Klebsiella pneumoniae 361_1301	361_1301	SAMN02141991	PRJNA193164	GCA_000406485.1	5.38942	57.3	2013-06-04
Klebsiella pneumoniae KP-11	KP-11	SAMN02141966	PRJNA187326	GCA_000406505.1	5.71884	57.1	2013-06-04
Klebsiella pneumoniae UHKPC81	UHKPC81	SAMN02142028	PRJNA187304	GCA_000406525.1	5.53233	57.1	2013-06-04
Klebsiella pneumoniae VAKPC297	VAKPC297	SAMN02142050	PRJNA187323	GCA_000406545.1	5.62453	57.1	2013-06-04
Klebsiella pneumoniae VAKPC280	VAKPC280	SAMN02142049	PRJNA187320	GCA_000406565.1	5.36655	57.3	2013-06-04
Klebsiella pneumoniae VAKPC270	VAKPC270	SAMN02142044	PRJNA187321	GCA_000406585.1	5.47293	57.2	2013-06-04
Klebsiella pneumoniae UHKPC24	UHKPC24	SAMN02141979	PRJNA187307	GCA_000406605.1	5.39645	57.3	2013-06-04
Klebsiella pneumoniae VAKPC276	VAKPC276	SAMN02142047	PRJNA187322	GCA_000406625.1	5.46899	57.2	2013-06-04
Klebsiella pneumoniae VAKPC309	VAKPC309	SAMN02142051	PRJNA187324	GCA_000406645.1	5.47388	57.2	2013-06-04
Klebsiella pneumoniae UHKPC26	UHKPC26	SAMN02141967	PRJNA187308	GCA_000406665.1	5.50279	57.2	2013-06-04
Klebsiella pneumoniae UHKPC22	UHKPC22	SAMN02141977	PRJNA187312	GCA_000406685.1	5.60371	57.1	2013-06-04
Klebsiella pneumoniae UHKPC04	UHKPC04	SAMN02141986	PRJNA187315	GCA_000406705.1	5.55027	57.1	2013-06-04
Klebsiella pneumoniae VAKPC252	VAKPC252	SAMN02142041	PRJNA187316	GCA_000406725.1	5.47681	57.2	2013-06-04
Klebsiella pneumoniae 440_1540	440_1540	SAMN02141992	PRJNA193165	GCA_000406745.1	5.48829	57.3	2013-06-04
Klebsiella pneumoniae VAKPC254	VAKPC254	SAMN02142042	PRJNA187317	GCA_000406825.1	5.53166	57.2	2013-06-04
Klebsiella pneumoniae VAKPC269	VAKPC269	SAMN02142043	PRJNA187318	GCA_000406845.1	5.35422	57.3	2013-06-04
Klebsiella pneumoniae 540_1460	540_1460	SAMN02141994	PRJNA193168	GCA_000406865.1	5.55883	57.1	2013-06-04
Klebsiella pneumoniae 646_1568	646_1568	SAMN02141995	PRJNA193169	GCA_000406885.1	5.39887	57.4	2013-06-04
Klebsiella pneumoniae UHKPC05	UHKPC05	SAMN02141987	PRJNA187282	GCA_000408965.1	5.50201	57.2	2013-06-05
Klebsiella pneumoniae UHKPC 52	UHKPC 52	SAMN02142019	PRJNA187306	GCA_000408985.1	5.42434	57.3	2013-06-05
Klebsiella pneumoniae UHKPC45	UHKPC45	SAMN02142016	PRJNA187311	GCA_000409005.1	5.62079	57.1	2013-06-05
Klebsiella pneumoniae VAKPC278	VAKPC278	SAMN02142048	PRJNA187319	GCA_000409025.1	5.35527	57.3	2013-06-05
Klebsiella pneumoniae UHKPC29	UHKPC29	SAMN02141970	PRJNA187313	GCA_000409045.1	5.42129	57.2	2013-06-05
Klebsiella pneumoniae DMC0526	DMC0526	SAMN02141996	PRJNA187288	GCA_000409065.1	5.55525	57.1	2013-06-05
Klebsiella pneumoniae UHKPC48	UHKPC48	SAMN02142018	PRJNA187293	GCA_000409085.1	5.62036	57.1	2013-06-05
Klebsiella pneumoniae UHKPC32	UHKPC32	SAMN02142001	PRJNA187314	GCA_000409105.1	5.62148	57.1	2013-06-05
Klebsiella pneumoniae UHKPC57	UHKPC57	SAMN02142020	PRJNA187309	GCA_000409125.1	5.67125	56.9	2013-06-05
Klebsiella pneumoniae ATCC 25955	ATCC 25955	SAMN02470961	PRJNA196563	GCA_000409715.1	5.29247	57.4	2013-06-10
Klebsiella pneumoniae G5-2	G5-2	SAMN02470962	PRJNA196568	GCA_000409735.1	5.29269	57.4	2013-06-10
Klebsiella pneumoniae subsp. pneumoniae B5055	B5055	SAMN01999147	PRJNA183167	GCA_000412575.2	5.52487	56.8	2013-06-19
Klebsiella pneumoniae UHKPC59	UHKPC59	SAMN02142021	PRJNA187295	GCA_000417045.1	5.66789	57	2013-07-01
Klebsiella pneumoniae UHKPC61	UHKPC61	SAMN02142022	PRJNA187292	GCA_000417065.1	5.3978	57.3	2013-07-01
Klebsiella pneumoniae UHKPC28	UHKPC28	SAMN02141969	PRJNA187281	GCA_000417105.1	5.39896	57.3	2013-07-01
Klebsiella pneumoniae UHKPC47	UHKPC47	SAMN02142017	PRJNA187283	GCA_000417125.1	5.49829	57.2	2013-07-01
Klebsiella pneumoniae UHKPC02	UHKPC02	SAMN02141985	PRJNA187301	GCA_000417145.1	5.68124	57	2013-07-01
Klebsiella pneumoniae UHKPC31	UHKPC31	SAMN02142000	PRJNA187299	GCA_000417165.1	5.39075	57.3	2013-07-01
Klebsiella pneumoniae UHKPC06	UHKPC06	SAMN02141971	PRJNA187300	GCA_000417185.1	5.40797	57.3	2013-07-01
Klebsiella pneumoniae DMC1316	DMC1316	SAMN02141982	PRJNA187291	GCA_000417205.1	5.45097	57.2	2013-07-01
Klebsiella pneumoniae UHKPC18	UHKPC18	SAMN02141976	PRJNA187298	GCA_000417245.1	5.61746	57.1	2013-07-01
Klebsiella pneumoniae UHKPC69	UHKPC69	SAMN02142026	PRJNA187285	GCA_000417305.1	5.60693	57.1	2013-07-01
Klebsiella pneumoniae UHKPC77	UHKPC77	SAMN02142027	PRJNA187286	GCA_000417325.1	5.6223	57.1	2013-07-01
Klebsiella pneumoniae UHKPC96	UHKPC96	SAMN02142029	PRJNA187287	GCA_000417345.1	5.6103	57.1	2013-07-01
Klebsiella pneumoniae 160_1080	160_1080	SAMN02141989	PRJNA193161	GCA_000417365.1	5.39003	57.4	2013-07-01
Klebsiella pneumoniae 120_1020	120_1020	SAMN02141705	PRJNA193162	GCA_000417385.1	5.54262	57.2	2013-07-01
Klebsiella pneumoniae 140_1040	140_1040	SAMN02141988	PRJNA193160	GCA_000417405.1	5.49875	57.3	2013-07-01
Klebsiella pneumoniae 280_1220	280_1220	SAMN02141990	PRJNA193163	GCA_000417425.1	5.40639	57.4	2013-07-01
Klebsiella pneumoniae UHKPC67	UHKPC67	SAMN02142023	PRJNA187284	GCA_000417445.1	5.54167	57.1	2013-07-01
Klebsiella pneumoniae UHKPC179	UHKPC179	SAMN02141974	PRJNA187310	GCA_000417465.1	5.51599	57.1	2013-07-01
Klebsiella pneumoniae DMC0799	DMC0799	SAMN02141980	PRJNA187289	GCA_000417485.1	5.43161	57.2	2013-07-01
Klebsiella pneumoniae UHKPC17	UHKPC17	SAMN02141975	PRJNA187297	GCA_000417545.1	5.61682	57.1	2013-07-01
Klebsiella pneumoniae subsp. pneumoniae MP14	MP14	SAMN02469602	PRJNA206542	GCA_000439165.1	5.66162	57	2013-07-22
Klebsiella pneumoniae EGD-HP19-C	EGD-HP19-C	SAMN02570520	PRJNA211612	GCA_000444855.2	5.12164	57.6	2013-08-07
Klebsiella pneumoniae 303K	303K	SAMN02470628	PRJNA214029	GCA_000474635.1	5.65029	57.2	2013-10-17
Klebsiella pneumoniae BIDMC 18C	BIDMC 18C	SAMN02138644	PRJNA202025	GCA_000474865.1	5.73807	57.1	2013-10-18
Klebsiella pneumoniae BIDMC 12C	BIDMC 12C	SAMN02138635	PRJNA202016	GCA_000474885.1	5.79456	57.1	2013-10-18
Klebsiella pneumoniae BIDMC 16	BIDMC 16	SAMN02138639	PRJNA202020	GCA_000474905.1	5.75137	57.1	2013-10-18
Klebsiella pneumoniae LAU-KP1	LAU-KP1	SAMN02470232	PRJNA215775	GCA_000498775.2	5.62714	57.1	2013-11-25
Klebsiella pneumoniae subsp. pneumoniae KpQ15	KpQ15	SAMN02469895	PRJNA217858	GCA_000499865.1	5.37646	57.4	2013-11-26
Klebsiella pneumoniae subsp. pneumoniae KpQ24	KpQ24	SAMN02469894	PRJNA217857	GCA_000499885.1	5.3924	57.4	2013-11-26
Klebsiella pneumoniae NB60	NB60	SAMN02952957	PRJNA230238	GCA_000565135.1	5.95998	56.8	2014-02-06
Klebsiella pneumoniae BIDMC 35	BIDMC 35	SAMN02138666	PRJNA202047	GCA_000567225.2	5.39952	57.2	2014-02-06
Klebsiella pneumoniae MGH 31	MGH 31	SAMN02138571	PRJNA201946	GCA_000567765.2	5.74071	57.1	2014-02-06
Klebsiella pneumoniae KP3-S	KP3-S	SAMN02951923	PRJNA188682	GCA_000585875.1	5.67489	57.2	2014-03-06
Klebsiella pneumoniae KP4-R	KP4-R	SAMN02951924	PRJNA189402	GCA_000585895.1	5.67096	57.2	2014-03-06
Klebsiella pneumoniae KP2-R	KP2-R	SAMN02951926	PRJNA189405	GCA_000585915.1	5.66193	57.2	2014-03-06
Klebsiella pneumoniae KP5-R	KP5-R	SAMN02951925	PRJNA189401	GCA_000585935.1	5.67085	57.2	2014-03-06
Klebsiella pneumoniae KP1-I	KP1-I	SAMN02951927	PRJNA189404	GCA_000585955.1	5.65508	57.2	2014-03-06
Klebsiella pneumoniae Kb677	Kb677	SAMN02666510	PRJNA194110	GCA_000599905.1	5.89476	56.9	2014-03-25
Klebsiella pneumoniae Kb140	Kb140	SAMN02666509	PRJNA194107	GCA_000599925.1	5.67771	57.2	2014-03-25
Klebsiella pneumoniae MGH 63	MGH 63	SAMN02581395	PRJNA234262	GCA_000688155.1	5.75335	56.9	2014-04-15
Klebsiella pneumoniae UCI 64	UCI 64	SAMN02581270	PRJNA234137	GCA_000688175.1	5.41755	57.2	2014-04-15
Klebsiella pneumoniae UCI 60	UCI 60	SAMN02581266	PRJNA234133	GCA_000688195.1	5.15597	57.7	2014-04-15
Klebsiella pneumoniae MGH 75	MGH 75	SAMN02581248	PRJNA234115	GCA_000688215.1	5.7577	56.9	2014-04-15
Klebsiella pneumoniae CHS 21	CHS 21	SAMN02581323	PRJNA234190	GCA_000688535.1	5.56548	57.1	2014-04-15
Klebsiella pneumoniae CHS 16	CHS 16	SAMN02581318	PRJNA234185	GCA_000688555.1	5.71433	57	2014-04-15
Klebsiella pneumoniae CHS 08	CHS 08	SAMN02581310	PRJNA234177	GCA_000688635.1	5.626	57.1	2014-04-22
Klebsiella pneumoniae MGH 59	MGH 59	SAMN02581391	PRJNA234258	GCA_000694475.2	5.71448	57	2014-05-19
Klebsiella pneumoniae subsp. pneumoniae KPB-1	KPB-1	SAMN02384893	PRJNA225494	GCA_000695285.2	5.77144	57.1	2014-05-21
Klebsiella pneumoniae subsp. pneumoniae KPB-2	KPB-2	SAMN02384894	PRJNA225495	GCA_000695305.2	5.81435	57.1	2014-05-21
Klebsiella pneumoniae 4541-2	4541-2	SAMN02640650	PRJNA236581	GCA_000699325.1	5.70545	57	2014-06-09
Klebsiella pneumoniae 11227-1	11227-1	SAMN02640651	PRJNA236582	GCA_000699345.1	5.58038	57.3	2014-06-09
Klebsiella pneumoniae 4006	4006	SAMN02640649	PRJNA236578	GCA_000699405.1	5.56393	57.3	2014-06-09
Klebsiella pneumoniae 7699	7699	SAMN02640652	PRJNA236583	GCA_000699425.1	5.67694	57.3	2014-06-09
Klebsiella pneumoniae 160_1080	160_1080	SAMN02141989	PRJNA232458	GCA_000709165.1	5.49579	57.3	2014-06-16
Klebsiella pneumoniae VAKPC278	VAKPC278	SAMN02142048	PRJNA232458	GCA_000709185.1	5.48181	57.2	2014-06-16
Klebsiella pneumoniae UHKPC45	UHKPC45	SAMN02142016	PRJNA232458	GCA_000709205.1	5.76397	57	2014-06-16
Klebsiella pneumoniae UHKPC 52	UHKPC 52	SAMN02142019	PRJNA232458	GCA_000709225.1	5.54157	57.3	2014-06-16
Klebsiella pneumoniae UHKPC05	UHKPC05	SAMN02141987	PRJNA232458	GCA_000709245.1	5.66093	57.2	2014-06-16
Klebsiella pneumoniae	5422	SAMN02689125	PRJNA241287	GCA_000710075.1	5.43244	57.2	2014-06-18
Klebsiella pneumoniae	Top52 #1721	SAMN02767132	PRJNA246374	GCA_000710095.1	5.43376	57.3	2014-06-18
Klebsiella pneumoniae T2-1-2	T2-1-2	SAMN02869887	PRJNA235246	GCA_000710805.1	5.41305	57.1	2014-06-23
Klebsiella pneumoniae T2-1-1	T2-1-1	SAMN02869886	PRJNA235244	GCA_000710855.1	5.39853	57.1	2014-06-23
Klebsiella pneumoniae	KP_ST11_OXA48	SAMN02808712	PRJNA249076	GCA_000722485.1	5.58054	57.3	2014-07-03
Klebsiella pneumoniae	IA565	SAMN02768808	PRJNA246609	GCA_000735285.1	5.3283	57.3	2014-07-28
Klebsiella pneumoniae	325	SAMN02983086	PRJNA258037	GCA_000747055.1	5.42075	57.3	2014-09-02
Klebsiella pneumoniae	CDPH5262	SAMN02996355	PRJNA258328	GCA_000763925.1	5.35195	57.4	2014-10-06
Klebsiella pneumoniae	CDPH3823	SAMN02996354	PRJNA258327	GCA_000763935.1	5.36057	57.3	2014-10-06
Klebsiella pneumoniae	349	SAMN02978814	PRJNA257766	GCA_000766125.1	5.24296	57.6	2014-10-10
Klebsiella pneumoniae MRSN 1319	MRSN 1319	SAMN03160297	PRJNA223624	GCA_000773875.1	5.46935	57.3	2014-11-10
Klebsiella pneumoniae	FDAARGOS_84	SAMN02934538	PRJNA231221	GCA_000783515.2	5.54684	57.3	2014-11-14
Klebsiella pneumoniae	223/14	SAMN03097736	PRJNA257163	GCA_000786375.2	6.16107	57	2014-11-23
Klebsiella pneumoniae	CCBH13327	SAMN03144673	PRJNA264954	GCA_000805735.1	6.02359	56.6	2014-12-19
Klebsiella pneumoniae	38544	SAMN03067421	PRJNA259789	GCA_000807475.2	5.60207	57.3604	2014-12-23
Klebsiella pneumoniae	38547	SAMN03067422	PRJNA259789	GCA_000807495.2	5.50863	57.3952	2014-12-23
Klebsiella pneumoniae	6234	SAMN03255440	PRJNA259791	GCA_000807515.2	5.70581	57.1075	2014-12-23
Klebsiella pneumoniae JT4	JT4	SAMN03273576	PRJNA234337	GCA_000809125.1	5.85816	56.8	2014-12-29
Klebsiella pneumoniae	GN8	SAMN03261529	PRJNA270001	GCA_000812525.1	5.67612	56.8	2014-12-31
Klebsiella pneumoniae		SAMEA2738239	PRJEB7075	GCA_000820445.1	5.50943	57.2	2014-10-26
Klebsiella pneumoniae		SAMEA2602906	PRJEB6543	GCA_000821365.1	5.42666	57.4	2014-11-04
Klebsiella pneumoniae		SAMEA2602907	PRJEB6543	GCA_000821385.1	5.65438	57.2	2014-11-04
Klebsiella pneumoniae		SAMEA2602908	PRJEB6543	GCA_000821405.1	5.73217	57.1	2014-11-04
Klebsiella pneumoniae		SAMEA2602909	PRJEB6543	GCA_000821425.1	5.67523	57.2	2014-11-04
Klebsiella pneumoniae		SAMEA2602910	PRJEB6543	GCA_000821445.1	5.78034	57.1	2014-11-04
Klebsiella pneumoniae		SAMEA2602911	PRJEB6543	GCA_000821465.1	5.52773	57.3	2014-11-04
Klebsiella pneumoniae		SAMEA2602912	PRJEB6543	GCA_000821485.1	5.55656	57.1	2014-11-04
Klebsiella pneumoniae		SAMEA2602913	PRJEB6543	GCA_000821505.1	5.55325	57.1	2014-11-04
Klebsiella pneumoniae		SAMEA2602914	PRJEB6543	GCA_000821525.1	5.55407	57.1	2014-11-04
Klebsiella pneumoniae		SAMEA2602915	PRJEB6543	GCA_000821545.1	5.32419	57.4	2014-11-04
Klebsiella pneumoniae		SAMEA2602916	PRJEB6543	GCA_000821565.1	5.47358	57.2	2014-11-04
Klebsiella pneumoniae		SAMEA2602917	PRJEB6543	GCA_000821585.1	5.45115	57.2	2014-11-04
Klebsiella pneumoniae		SAMEA2602918	PRJEB6543	GCA_000821605.1	5.49208	57.3	2014-11-04
Klebsiella pneumoniae		SAMEA2602919	PRJEB6543	GCA_000821625.1	5.52433	57.1	2014-11-04
Klebsiella pneumoniae		SAMEA2602920	PRJEB6543	GCA_000821645.1	5.72948	57.1	2014-11-04
Klebsiella pneumoniae		SAMEA2602921	PRJEB6543	GCA_000821665.1	5.66133	57	2014-11-04
Klebsiella pneumoniae		SAMEA2602922	PRJEB6543	GCA_000821685.1	5.669	56.9	2014-11-04
Klebsiella pneumoniae		SAMEA2602923	PRJEB6543	GCA_000821705.1	5.4062	57.3	2014-11-04
Klebsiella pneumoniae		SAMEA2602924	PRJEB6543	GCA_000821725.1	5.54692	57.1	2014-11-04
Klebsiella pneumoniae		SAMEA2602925	PRJEB6543	GCA_000821745.1	5.69654	57.1	2014-11-04
Klebsiella pneumoniae		SAMEA2602926	PRJEB6543	GCA_000821765.1	5.32549	57.4	2014-11-04
Klebsiella pneumoniae		SAMEA2602927	PRJEB6543	GCA_000821785.1	5.43255	57.4	2014-11-04
Klebsiella pneumoniae		SAMEA2602928	PRJEB6543	GCA_000821805.1	5.51881	57.3	2014-11-04
Klebsiella pneumoniae		SAMEA2602929	PRJEB6543	GCA_000821825.1	5.62462	57	2014-11-04
Klebsiella pneumoniae		SAMEA2602930	PRJEB6543	GCA_000821845.1	5.51109	57.3	2014-11-04
Klebsiella pneumoniae		SAMEA2602931	PRJEB6543	GCA_000821865.1	5.76659	57.1	2014-11-04
Klebsiella pneumoniae		SAMEA2602932	PRJEB6543	GCA_000821885.1	5.75099	57.1	2014-11-04
Klebsiella pneumoniae		SAMEA2602933	PRJEB6543	GCA_000821905.1	5.53912	57.3	2014-11-04
